# Supplementary material for: Two new cryptic species of Microhyla Tschudi, 1838 (Amphibia, Anura, Microhylidae) related to the M. heymonsi group from central Vietnam
Source: Zookeys. 2021 May 5;1036:47–74. doi: 10.3897/zookeys.1036.56919 (PMC8116321; doi:10.3897/zookeys.1036.56919)
Supplement: XML Treatment for Microhyla ninhthuanensis [file zookeys.1036.56919-treatment1.xml]

<!DOCTYPE tp:taxon-treatment
  PUBLIC "-//TaxonX//DTD Taxonomic Treatment Publishing DTD v0 20100105//EN" "tax-treatment-NSO.dtd">
<tp:taxon-treatment xmlns:tp="http://www.plazi.org/taxpub"><tp:treatment-meta><kwd-group><label>Taxon classification</label><kwd><named-content xmlns:xlink="http://www.w3.org/1999/xlink" content-type="kingdom">Animalia</named-content></kwd><kwd><named-content xmlns:xlink="http://www.w3.org/1999/xlink" content-type="order">Anura</named-content></kwd><kwd><named-content xmlns:xlink="http://www.w3.org/1999/xlink" content-type="family">Microhylidae</named-content></kwd></kwd-group><mixed-citation publication-type="journal"><person-group><name><surname>Hoang</surname><given-names>Chung Van</given-names></name><name><surname>Nguyen</surname><given-names>Tao Thien</given-names></name><name><surname>Ninh</surname><given-names>Hoa Thi</given-names></name><name><surname>Luong</surname><given-names>Anh Mai</given-names></name><name><surname>Pham</surname><given-names>Cuong The</given-names></name><name><surname>Nguyen</surname><given-names>Truong Quang</given-names></name><name><surname>Orlov</surname><given-names>Nikolai L.</given-names></name><name><surname>Chen</surname><given-names>Youhua</given-names></name><name><surname>Wang</surname><given-names>Bin</given-names></name><name><surname>Ziegler</surname><given-names>Thomas</given-names></name><name><surname>Jiang</surname><given-names>Jianping</given-names></name></person-group><article-title>Two new cryptic species of <italic><tp:taxon-name><tp:taxon-name-part taxon-name-part-type="genus" reg="Microhyla">Microhyla</tp:taxon-name-part></tp:taxon-name></italic> Tschudi, 1838 (<tp:taxon-name><tp:taxon-name-part taxon-name-part-type="class">Amphibia</tp:taxon-name-part></tp:taxon-name>, <tp:taxon-name><tp:taxon-name-part taxon-name-part-type="order">Anura</tp:taxon-name-part></tp:taxon-name>, <tp:taxon-name><tp:taxon-name-part taxon-name-part-type="family">Microhylidae</tp:taxon-name-part></tp:taxon-name>) related to the <italic><tp:taxon-name><tp:taxon-name-part taxon-name-part-type="genus" reg="Microhyla">M.</tp:taxon-name-part> <tp:taxon-name-part taxon-name-part-type="species" reg="heymonsi">heymonsi</tp:taxon-name-part></tp:taxon-name></italic> group from central Vietnam</article-title><source>Zookeys</source><day>05</day><month>5</month><year>2021</year><volume>1036</volume><fpage>47</fpage><lpage>74</lpage><pub-id pub-id-type="doi">10.3897/zookeys.1036.56919</pub-id></mixed-citation></tp:treatment-meta><tp:nomenclature><tp:taxon-name><object-id xmlns:xlink="http://www.w3.org/1999/xlink" content-type="arpha" xlink:type="simple">F53571D7-7DA7-5381-AAFD-316B57698633</object-id>
              <tp:taxon-name-part taxon-name-part-type="genus" reg="Microhyla">Microhyla</tp:taxon-name-part>
              <tp:taxon-name-part taxon-name-part-type="species" reg="ninhthuanensis">ninhthuanensis</tp:taxon-name-part>
              <object-id xmlns:xlink="http://www.w3.org/1999/xlink" content-type="zoobank" xlink:type="simple">http://zoobank.org/C458EC2A-C0AE-4BF6-B886-772A85A81911</object-id>
            </tp:taxon-name><tp:taxon-status xmlns:xlink="http://www.w3.org/1999/xlink" xlink:type="simple">sp. nov.</tp:taxon-status><xref ref-type="fig" rid="F3">Figures 3M</xref><xref ref-type="fig" rid="F4">, 4G, H</xref><xref ref-type="fig" rid="F5">, 5J, K, L</xref><xref ref-type="table" rid="T1">; Table 1</xref><xref ref-type="supplementary-material" rid="S1">; Suppl. material 1: Tables S4, S5</xref></tp:nomenclature><tp:treatment-sec sec-type="Holotype" id="SECID0EGUAG"><title>Holotype.</title><p><named-content xmlns:xlink="http://www.w3.org/1999/xlink" content-type="dwc:institutional_code" xlink:type="simple">VNMN</named-content> 2021.01 (HAO 73), adult male, collected in Phuoc Binh National Park, Bac Ai District, Ninh Thuan Province, Vietnam (<named-content xmlns:xlink="http://www.w3.org/1999/xlink" content-type="dwc:verbatimCoordinates" xlink:type="simple"><named-content content-type="geo-json" specific-use="{&#34;type&#34;:&#34;Point&#34;,&#34;coordinates&#34;:[108.747675,11.984364]}" id="NCID0EUUAG" xlink:type="simple">11°59'3.71"N, 108°44'51.63"E</named-content></named-content>, ca. 305 m a.s.l., Fig. <xref ref-type="fig" rid="F1">1</xref>); leg. C.V. Hoang et al., 28 April 2018.</p></tp:treatment-sec><tp:treatment-sec sec-type="Paratypes" id="SECID0E4UAG"><title>Paratypes.</title><p>(n = 10) All collected by C.V. Hoang et al. at the same location as the holotype: <abbrev xmlns:xlink="http://www.w3.org/1999/xlink" content-type="institution" xlink:title="Institute of Ecology and Biological Resources" id="ABBRID0EDVAG" xlink:type="simple">IEBR</abbrev>.A 4841–4843 (HAO74, HAO76, HAO77), <named-content xmlns:xlink="http://www.w3.org/1999/xlink" content-type="dwc:institutional_code" xlink:type="simple">VNMN</named-content> 2021.02–2021.05 (HAO78, HAO79, HAO80, HAO184), <named-content xmlns:xlink="http://www.w3.org/1999/xlink" content-type="dwc:institutional_code" xlink:type="simple">CIB</named-content> (HAO185) eight adult males and <named-content xmlns:xlink="http://www.w3.org/1999/xlink" content-type="dwc:institutional_code" xlink:type="simple">ZISP</named-content> 14253–14254 (HAO75, HAO186) two adult females, collected on Phuoc Binh National Park, Bac Ai District, Ninh Thuan Province, Vietnam (<named-content xmlns:xlink="http://www.w3.org/1999/xlink" content-type="dwc:verbatimCoordinates" xlink:type="simple"><named-content content-type="geo-json" specific-use="{&#34;type&#34;:&#34;Point&#34;,&#34;coordinates&#34;:[108.747675,11.984364]}" id="NCID0E1VAG" xlink:type="simple">11°59'3.71"N, 108°44'51.63"E</named-content></named-content>, ca. 305 m a.s.l., Fig. <xref ref-type="fig" rid="F1">1</xref>), 28 April 2018.</p><table-wrap id="T1" position="float" orientation="portrait"><label>Table 1.</label><caption><p>Selected diagnostic characters for the comparisons between the species of the <italic><tp:taxon-name><tp:taxon-name-part taxon-name-part-type="genus" reg="Microhyla">Microhyla</tp:taxon-name-part> <tp:taxon-name-part taxon-name-part-type="species" reg="heymonsi">heymonsi</tp:taxon-name-part></tp:taxon-name></italic> group.</p></caption><table id="TID0ELWAI" rules="all"><tbody><tr><th rowspan="1" colspan="1"/><th rowspan="1" colspan="1"><italic><tp:taxon-name><tp:taxon-name-part taxon-name-part-type="genus" reg="Microhyla">M.</tp:taxon-name-part></tp:taxon-name></italic> ‘<italic><tp:taxon-name><tp:taxon-name-part taxon-name-part-type="genus" reg="Microhyla"/><tp:taxon-name-part taxon-name-part-type="species" reg="heymonsi">heymonsi</tp:taxon-name-part></tp:taxon-name></italic>’</th><th rowspan="1" colspan="1"><italic><tp:taxon-name><tp:taxon-name-part taxon-name-part-type="genus" reg="Microhyla">Microhyla</tp:taxon-name-part> <tp:taxon-name-part taxon-name-part-type="species" reg="daklakensis">daklakensis</tp:taxon-name-part></tp:taxon-name></italic> sp. nov.</th><th rowspan="1" colspan="1"><italic><tp:taxon-name><tp:taxon-name-part taxon-name-part-type="genus" reg="Microhyla">Microhyla</tp:taxon-name-part> <tp:taxon-name-part taxon-name-part-type="species" reg="ninhthuanensis">ninhthuanensis</tp:taxon-name-part></tp:taxon-name></italic> sp. nov.</th></tr><tr><td rowspan="1" colspan="1"><abbrev xmlns:xlink="http://www.w3.org/1999/xlink" xlink:title="snout-vent length" id="ABBRID0EXYAG" xlink:type="simple">SVL</abbrev> M</td><td rowspan="1" colspan="1">16.5–22.0</td><td rowspan="1" colspan="1">17.7–20.1</td><td rowspan="1" colspan="1">17.3–18.8</td></tr><tr><td rowspan="1" colspan="1"><abbrev xmlns:xlink="http://www.w3.org/1999/xlink" xlink:title="snout-vent length" id="ABBRID0EJZAG" xlink:type="simple">SVL</abbrev> F</td><td rowspan="1" colspan="1">18.0–26.5</td><td rowspan="1" colspan="1">22.9–26.8</td><td rowspan="1" colspan="1">21.6–23.6</td></tr><tr><td rowspan="1" colspan="1">Habit</td><td rowspan="1" colspan="1">Stocky</td><td rowspan="1" colspan="1">Stocky</td><td rowspan="1" colspan="1">Stocky</td></tr><tr><td rowspan="1" colspan="1">Snout profile</td><td rowspan="1" colspan="1">rounded, obtusely pointed</td><td rowspan="1" colspan="1">rounded</td><td rowspan="1" colspan="1">rounded</td></tr><tr><td rowspan="1" colspan="1">Dorsal skin</td><td rowspan="1" colspan="1">smooth</td><td rowspan="1" colspan="1">smooth</td><td rowspan="1" colspan="1">smooth</td></tr><tr><td rowspan="1" colspan="1">F1 vs. F2</td><td rowspan="1" colspan="1">F1 ≤ ½ F2</td><td rowspan="1" colspan="1">F1 &gt; ½ F2</td><td rowspan="1" colspan="1">F1 ≤ ½ F2</td></tr><tr><td rowspan="1" colspan="1">Disks on distal end of fingers</td><td rowspan="1" colspan="1">present</td><td rowspan="1" colspan="1">present</td><td rowspan="1" colspan="1">present</td></tr><tr><td rowspan="1" colspan="1">Dorsal median longitudinal line grooves on finger disks</td><td rowspan="1" colspan="1">usually present</td><td rowspan="1" colspan="1">present</td><td rowspan="1" colspan="1">present</td></tr><tr><td rowspan="1" colspan="1">Disks on distal end of toes</td><td rowspan="1" colspan="1">present</td><td rowspan="1" colspan="1">present</td><td rowspan="1" colspan="1">present</td></tr><tr><td rowspan="1" colspan="1">Dorsal peripheral grooves on toe disks</td><td rowspan="1" colspan="1">usually present</td><td rowspan="1" colspan="1">present</td><td rowspan="1" colspan="1">present</td></tr><tr><td rowspan="1" colspan="1">Presence or absence of superciliary tubercles</td><td rowspan="1" colspan="1">absent</td><td rowspan="1" colspan="1">absent</td><td rowspan="1" colspan="1">absent</td></tr><tr><td rowspan="1" colspan="1">Presence or absence of light dorsomedial (vertebral) line</td><td rowspan="1" colspan="1">present</td><td rowspan="1" colspan="1">present</td><td rowspan="1" colspan="1">present</td></tr><tr><td rowspan="1" colspan="1">Tibiotarsal articulation</td><td rowspan="1" colspan="1">shorter than snout</td><td rowspan="1" colspan="1">shorter than snout</td><td rowspan="1" colspan="1">shorter than snout</td></tr><tr><td rowspan="1" colspan="1">Foot webbing</td><td rowspan="1" colspan="1">I2 – 2½II2 – 3III3 – 4IV4⅓ – 3V</td><td rowspan="1" colspan="1">I2 – 2½II2 – 3III3 – 4IV4⅓ – 3V</td><td rowspan="1" colspan="1">I2 – 2½II2 – 3III3 – 4IV4⅓ – 3V</td></tr><tr><td rowspan="1" colspan="1">Distribution</td><td rowspan="1" colspan="1">S China, NE India, SE Asia to Sumatra</td><td rowspan="1" colspan="1">Dak Lak</td><td rowspan="1" colspan="1">Ninh Thuan</td></tr></tbody></table></table-wrap></tp:treatment-sec><tp:treatment-sec sec-type="diagnosis" id="SECID0E65AG"><title>Diagnosis.</title><p><italic><tp:taxon-name><tp:taxon-name-part taxon-name-part-type="genus" reg="Microhyla">Microhyla</tp:taxon-name-part> <tp:taxon-name-part taxon-name-part-type="species" reg="ninhthuanensis">ninhthuanensis</tp:taxon-name-part></tp:taxon-name></italic> sp. nov. is distinguished from its congeners by a combination of the following morphological characters: 1) body stocky, size medium (<abbrev xmlns:xlink="http://www.w3.org/1999/xlink" xlink:title="snout-vent length" id="ABBRID0EQ6AG" xlink:type="simple">SVL</abbrev> 17.3–18.8 mm, n = 9 males; 21.6–23.6 mm, n = 2 females). 2) dorsum smooth; 3) head triangular, snout round in profile; 4) finger I shorter than one-half the length of finger II; 5) tips of all outer fingers dilated, forming disks, with a median longitudinal groove visible dorsally; 6) tips of all toes distinctly dilated into disks, with a weak median longitudinal groove visible dorsally, producing the appearance of two scutes; 7) inner metacarpal tubercle oval and prominent, paired outer metacarpal tubercle divided by a waist into two equal-sized parts: outer part quite round, inner part quite crescent; 8) tibiotarsal articulation of straightened limb not reaching snout; 9) webbing basal: I2 – 2½II2 – 3III3 – 4IV4⅓ – 3V; 10) inner metatarsal tubercles oval, prominent and outer metatarsal tubercles round; 11) upper eyelid without supraciliary spines; 12) narrow faint brown stripe extending from rear corner of eye to axilla; 13) light thin vertebral stripe present, canthus rostralis with dark lines; 14) small dark round spot at mid-dorsum, divided by a light vertebral stripe; 15) dorsum pinkish brown with dark brown marking in X-shape between eyes and arm, along vertebral and dorsolateral region stripes form wavy dust strip towards the groin, a small dark marking ‘ ()’-shaped in the center of the dorsum and mid-dorsal line; 16) an even black lateral stripe from above arm, almost reaching groin; 17) chin dark grey; throat white with scattered dark grey dusting; chest and belly creamy white.</p><fig id="F3" position="float" orientation="portrait"><object-id xmlns:xlink="http://www.w3.org/1999/xlink" content-type="doi" xlink:type="simple">10.3897/zookeys.1036.56919.figure3</object-id><object-id xmlns:xlink="http://www.w3.org/1999/xlink" content-type="arpha" xlink:type="simple">6BBFFC6B-43B9-5085-A527-BE0F89783A1E</object-id><label>Figure 3.</label><caption><p>Dorsolateral and ventral views of the specimens in life: comparative specimen of <italic><tp:taxon-name><tp:taxon-name-part taxon-name-part-type="genus" reg="Microhyla">Microhyla</tp:taxon-name-part> <tp:taxon-name-part taxon-name-part-type="species" reg="neglecta">neglecta</tp:taxon-name-part></tp:taxon-name></italic> (<named-content xmlns:xlink="http://www.w3.org/1999/xlink" content-type="dwc:institutional_code" xlink:type="simple">VNMN</named-content> 07344, male) (<bold>A, B</bold>); (<named-content xmlns:xlink="http://www.w3.org/1999/xlink" content-type="dwc:institutional_code" xlink:type="simple">VNMN</named-content> 07673, female) (<bold>C, D</bold>); comparative specimen of <italic><tp:taxon-name><tp:taxon-name-part taxon-name-part-type="genus" reg="Microhyla">M.</tp:taxon-name-part> <tp:taxon-name-part taxon-name-part-type="species" reg="pineticola">pineticola</tp:taxon-name-part></tp:taxon-name></italic> (<named-content xmlns:xlink="http://www.w3.org/1999/xlink" content-type="dwc:institutional_code" xlink:type="simple">VNMN</named-content> 07441, female) (<bold>E, F</bold>) and (<named-content xmlns:xlink="http://www.w3.org/1999/xlink" content-type="dwc:institutional_code" xlink:type="simple">VNMN</named-content> 07455, male) (<bold>G, H</bold>). Photographs by CV Hoang and NL Orlov. Dorsolateral and ventral views of the specimens in life: comparative specimen of <italic><tp:taxon-name><tp:taxon-name-part taxon-name-part-type="genus" reg="Microhyla">M.</tp:taxon-name-part></tp:taxon-name> ‘<tp:taxon-name><tp:taxon-name-part taxon-name-part-type="genus" reg="Microhyla"/><tp:taxon-name-part taxon-name-part-type="species" reg="heymonsi">heymonsi</tp:taxon-name-part></tp:taxon-name></italic>’ (KPMĐ2018.42, male) (<bold>I, J</bold>); the holotype of <italic><tp:taxon-name><tp:taxon-name-part taxon-name-part-type="genus" reg="Microhyla">Microhyla</tp:taxon-name-part> <tp:taxon-name-part taxon-name-part-type="species" reg="daklakensis">daklakensis</tp:taxon-name-part></tp:taxon-name></italic> sp. nov. (<named-content xmlns:xlink="http://www.w3.org/1999/xlink" content-type="dwc:institutional_code" xlink:type="simple">VNMN</named-content> 06877, male) (<bold>K, L</bold>); the paratype of <italic><tp:taxon-name><tp:taxon-name-part taxon-name-part-type="genus" reg="Microhyla">Microhyla</tp:taxon-name-part> <tp:taxon-name-part taxon-name-part-type="species" reg="ninhthuanensis">ninhthuanensis</tp:taxon-name-part></tp:taxon-name></italic> sp. nov. (<named-content xmlns:xlink="http://www.w3.org/1999/xlink" content-type="dwc:institutional_code" xlink:type="simple">ZISP</named-content> 14254 (HAO186), female) (<bold>M</bold>). Photographs by CV Hoang and NL Orlov.</p></caption><graphic xmlns:xlink="http://www.w3.org/1999/xlink" xlink:href="zookeys-1036-047-g003.jpg" position="float" orientation="portrait" xlink:type="simple" id="oo_539475.jpg"><uri content-type="original_file" xlink:type="simple">https://binary.pensoft.net/fig/539475</uri></graphic></fig></tp:treatment-sec><tp:treatment-sec sec-type="description" id="SECID0EJDBG"><title>Description of holotype.</title><p>Habitus stocky, size medium, <abbrev xmlns:xlink="http://www.w3.org/1999/xlink" xlink:title="snout-vent length" id="ABBRID0EPDBG" xlink:type="simple">SVL</abbrev> 18.20 mm; head wider than long (<abbrev xmlns:xlink="http://www.w3.org/1999/xlink" xlink:title="head length" id="ABBRID0ETDBG" xlink:type="simple">HL</abbrev>/<abbrev xmlns:xlink="http://www.w3.org/1999/xlink" xlink:title="head width" id="ABBRID0EXDBG" xlink:type="simple">HW</abbrev> 0.83); snout long, abruptly round in dorsal view, projecting beyond margin of lower jaw, longer than diameter of eye (<abbrev xmlns:xlink="http://www.w3.org/1999/xlink" xlink:title="snout length" id="ABBRID0E2DBG" xlink:type="simple">SL</abbrev>/<abbrev xmlns:xlink="http://www.w3.org/1999/xlink" xlink:title="eye length" id="ABBRID0E6DBG" xlink:type="simple">EL</abbrev> 1.24); eyes small, slightly protuberant, pupil round (Fig. <xref ref-type="fig" rid="F4">4G</xref>); dorsal surface of head flat, loreal region acute; indistinct canthus rostralis; nostril oval, lateral, closer to tip of snout (<abbrev xmlns:xlink="http://www.w3.org/1999/xlink" xlink:title="nostril-eye length" id="ABBRID0EHEBG" xlink:type="simple">N-EL</abbrev> 1.33) than to eye (<abbrev xmlns:xlink="http://www.w3.org/1999/xlink" xlink:title="eye length" id="ABBRID0ELEBG" xlink:type="simple">EL</abbrev> 1.95); interorbital distance wide, greater than internarial distance (<abbrev xmlns:xlink="http://www.w3.org/1999/xlink" xlink:title="interorbital distance" id="ABBRID0EPEBG" xlink:type="simple">IOD</abbrev>/<abbrev xmlns:xlink="http://www.w3.org/1999/xlink" xlink:title="internarial distance" id="ABBRID0ETEBG" xlink:type="simple">IND</abbrev> 1.28); and internarial distance wide, greater than upper eyelid width (<abbrev xmlns:xlink="http://www.w3.org/1999/xlink" xlink:title="internarial distance" id="ABBRID0EXEBG" xlink:type="simple">IND</abbrev>/<abbrev xmlns:xlink="http://www.w3.org/1999/xlink" xlink:title="upper eyelid width" id="ABBRID0E2EBG" xlink:type="simple">UEW</abbrev> 1.18); tympanum hidden, supratympanic fold weak, from posterior corner of eye to arm insertion; vomerine teeth absent, tongue without papillae, oval and free at the rear half of its length; slit-like openings to a small vocal sac.</p><fig id="F4" position="float" orientation="portrait"><object-id xmlns:xlink="http://www.w3.org/1999/xlink" content-type="doi" xlink:type="simple">10.3897/zookeys.1036.56919.figure4</object-id><object-id xmlns:xlink="http://www.w3.org/1999/xlink" content-type="arpha" xlink:type="simple">21364978-26CB-5F7D-9BC9-3D395790BF2A</object-id><label>Figure 4.</label><caption><p>Dorsolateral and ventral views of the specimens in preservative: comparative specimen of <italic><tp:taxon-name><tp:taxon-name-part taxon-name-part-type="genus" reg="Microhyla">Microhyla</tp:taxon-name-part> <tp:taxon-name-part taxon-name-part-type="species" reg="neglecta">neglecta</tp:taxon-name-part></tp:taxon-name></italic> (<named-content xmlns:xlink="http://www.w3.org/1999/xlink" content-type="dwc:institutional_code" xlink:type="simple">VNMN</named-content> 07344, male) (<bold>A, B</bold>), comparative specimen of <italic><tp:taxon-name><tp:taxon-name-part taxon-name-part-type="genus" reg="Microhyla">M.</tp:taxon-name-part> <tp:taxon-name-part taxon-name-part-type="species" reg="pineticola">pineticola</tp:taxon-name-part></tp:taxon-name></italic> (<named-content xmlns:xlink="http://www.w3.org/1999/xlink" content-type="dwc:institutional_code" xlink:type="simple">VNMN</named-content> 07719, male) (<bold>C, D</bold>). Photographs by CV Hoang. Scale bars 4 mm. Dorsolateral and ventral views of the specimens in preservative: the holotype of <italic><tp:taxon-name><tp:taxon-name-part taxon-name-part-type="genus" reg="Microhyla">Microhyla</tp:taxon-name-part> <tp:taxon-name-part taxon-name-part-type="species" reg="daklakensis">daklakensis</tp:taxon-name-part></tp:taxon-name></italic> sp. nov. (<named-content xmlns:xlink="http://www.w3.org/1999/xlink" content-type="dwc:institutional_code" xlink:type="simple">VNMN</named-content> 06877, male) (<bold>E, F</bold>); and the holotype of <italic><tp:taxon-name><tp:taxon-name-part taxon-name-part-type="genus" reg="Microhyla">Microhyla</tp:taxon-name-part> <tp:taxon-name-part taxon-name-part-type="species" reg="ninhthuanensis">ninhthuanensis</tp:taxon-name-part></tp:taxon-name></italic> sp. nov. (<named-content xmlns:xlink="http://www.w3.org/1999/xlink" content-type="dwc:institutional_code" xlink:type="simple">VNMN</named-content> 2021.01, male) (<bold>G, H</bold>). Photographs by CV Hoang. Scale bars 4 mm.</p></caption><graphic xmlns:xlink="http://www.w3.org/1999/xlink" xlink:href="zookeys-1036-047-g004.jpg" position="float" orientation="portrait" xlink:type="simple" id="oo_539480.jpg"><uri content-type="original_file" xlink:type="simple">https://binary.pensoft.net/fig/539480</uri></graphic></fig><p>Forelimbs short, about three times shorter than hindlimbs (<abbrev xmlns:xlink="http://www.w3.org/1999/xlink" xlink:title="forelimb length" id="ABBRID0EWHBG" xlink:type="simple">FLL</abbrev>/<abbrev xmlns:xlink="http://www.w3.org/1999/xlink" xlink:title="hindlimb length" id="ABBRID0E1HBG" xlink:type="simple">HLL</abbrev> 0.31); hand two times shorter than forelimb length (<abbrev xmlns:xlink="http://www.w3.org/1999/xlink" xlink:title="hand length" id="ABBRID0E5HBG" xlink:type="simple">HAL</abbrev>/<abbrev xmlns:xlink="http://www.w3.org/1999/xlink" xlink:title="forelimb length" id="ABBRID0ECIBG" xlink:type="simple">FLL</abbrev> 0.43); fingers slender, free of webbing, round in cross-section, skin fringes of fingers weak; first finger shorter than one-half the length of the second finger (1FLO/2FLO 0.44), second finger slightly shorter than fourth (2FLI/4FLI 0.98), latter much longer than first, and much shorter than third (2FLI/3FLI 0.74); relative finger lengths: I &lt; II &lt; IV &lt; III (Fig. <xref ref-type="fig" rid="F5">5K</xref>). All disks bearing narrow peripheral grooves, dorsal finger tips with median longitudinal grooves producing the appearance of two scutes; relative finger disk widths: I &lt; IV &lt; II &lt; III; nuptial pad absent; subarticular tubercles on fingers distinct, round, finger subarticular tubercle formula: 1:1:2:2 (given for fingers I:II:III:IV, respectively); inner metacarpal tubercle (<abbrev xmlns:xlink="http://www.w3.org/1999/xlink" xlink:title="inner palmar tubercle length" id="ABBRID0EKIBG" xlink:type="simple">IPTL</abbrev> 0.48) oval, prominent; a paired outer metacarpal tubercle divided by a waistline into two equal-sized parts: outer part quite round, inner part quite crescent (<abbrev xmlns:xlink="http://www.w3.org/1999/xlink" xlink:title="outer palmar tubercle length" id="ABBRID0EOIBG" xlink:type="simple">OPTL</abbrev> 0.47) (Fig. <xref ref-type="fig" rid="F5">5K</xref>).</p><fig id="F5" position="float" orientation="portrait"><object-id xmlns:xlink="http://www.w3.org/1999/xlink" content-type="doi" xlink:type="simple">10.3897/zookeys.1036.56919.figure5</object-id><object-id xmlns:xlink="http://www.w3.org/1999/xlink" content-type="arpha" xlink:type="simple">073C30DB-8F2F-56DB-AF14-D366A99789ED</object-id><label>Figure 5.</label><caption><p>Lateral view of the head, right hand and right food of <italic><tp:taxon-name><tp:taxon-name-part taxon-name-part-type="genus" reg="Microhyla">Microhyla</tp:taxon-name-part> <tp:taxon-name-part taxon-name-part-type="species" reg="neglecta">neglecta</tp:taxon-name-part></tp:taxon-name></italic> (<named-content xmlns:xlink="http://www.w3.org/1999/xlink" content-type="dwc:institutional_code" xlink:type="simple">VNMN</named-content> 07344, male) (<bold>A, B, C</bold>); comparative specimen of <italic><tp:taxon-name><tp:taxon-name-part taxon-name-part-type="genus" reg="Microhyla">Microhyla</tp:taxon-name-part> <tp:taxon-name-part taxon-name-part-type="species" reg="pineticola">pineticola</tp:taxon-name-part></tp:taxon-name></italic> (<named-content xmlns:xlink="http://www.w3.org/1999/xlink" content-type="dwc:institutional_code" xlink:type="simple">VNMN</named-content> 07719, male) (<bold>D, E, F</bold>); <italic><tp:taxon-name><tp:taxon-name-part taxon-name-part-type="genus" reg="Microhyla">Microhyla</tp:taxon-name-part> <tp:taxon-name-part taxon-name-part-type="species" reg="daklakensis">daklakensis</tp:taxon-name-part></tp:taxon-name></italic> sp. nov. (<named-content xmlns:xlink="http://www.w3.org/1999/xlink" content-type="dwc:institutional_code" xlink:type="simple">VNMN</named-content> 06877, male) (<bold>G, H, I</bold>); and <italic><tp:taxon-name><tp:taxon-name-part taxon-name-part-type="genus" reg="Microhyla">Microhyla</tp:taxon-name-part> <tp:taxon-name-part taxon-name-part-type="species" reg="ninhthuanensis">ninhthuanensis</tp:taxon-name-part></tp:taxon-name></italic> sp. nov. (HAO73, male) (<bold>J, K, L</bold>). Photographs by CV Hoang.</p></caption><graphic xmlns:xlink="http://www.w3.org/1999/xlink" xlink:href="zookeys-1036-047-g005.jpg" position="float" orientation="portrait" xlink:type="simple" id="oo_539481.jpg"><uri content-type="original_file" xlink:type="simple">https://binary.pensoft.net/fig/539481</uri></graphic></fig><p>Hindlimbs slender and slightly short (<abbrev xmlns:xlink="http://www.w3.org/1999/xlink" xlink:title="hindlimb length" id="ABBRID0EILBG" xlink:type="simple">HLL</abbrev> 31.62), tibia length longer than half of snout-vent length (<abbrev xmlns:xlink="http://www.w3.org/1999/xlink" xlink:title="tibia length" id="ABBRID0EMLBG" xlink:type="simple">TL</abbrev>/<abbrev xmlns:xlink="http://www.w3.org/1999/xlink" xlink:title="snout-vent length" id="ABBRID0EQLBG" xlink:type="simple">SVL</abbrev> 0.58); tibiotarsal articulation at straightened limb not reaching snout; foot longer than tibia (<abbrev xmlns:xlink="http://www.w3.org/1999/xlink" xlink:title="foot length" id="ABBRID0EULBG" xlink:type="simple">FL</abbrev>/<abbrev xmlns:xlink="http://www.w3.org/1999/xlink" xlink:title="tibia length" id="ABBRID0EYLBG" xlink:type="simple">TL</abbrev> 1.32); relative toe lengths: I&lt;II&lt;V&lt;III&lt;IV; tarsus smooth, inner tarsal fold absent; tips of all toes distinctly dilated into disks, slightly wider than those of fingers (3TDW 0.53, 3FDW/3TDW 0.93), dorsally all toes with median longitudinal grooves at disks; relative toe disk widths: I&lt;V&lt;II&lt;III=IV; webbing between toes basal and poorly developed, webbing formula: I2 – 2½II2 – 3III3 – 4IV4⅓ – 3V; subarticular tubercles prominent, all present, circular, formula 1, 1, 2, 3, 2; inner metatarsal tubercle elongated, oval, large and prominent, length (<abbrev xmlns:xlink="http://www.w3.org/1999/xlink" xlink:title="inner metatarsal tubercle length" id="ABBRID0E3LBG" xlink:type="simple">IMTL</abbrev> 0.78); outer metatarsal tubercle round, elevated and very well distinct, smaller (<abbrev xmlns:xlink="http://www.w3.org/1999/xlink" xlink:title="outer metatarsal tubercle length" id="ABBRID0EAMBG" xlink:type="simple">OMTL</abbrev> 0.38) than length of inner metatarsal tubercle (Fig. <xref ref-type="fig" rid="F5">5L</xref>).</p><p>Dorsal surface of head and body smooth, flank shagreened, dorsal surface smooth, including fingers and toes, fore and hind limbs; ventral surfaces smooth.</p></tp:treatment-sec><tp:treatment-sec sec-type="Coloration of holotype in life" id="SECID0EJMBG"><title>Coloration of holotype in life.</title><p>Dorsal surface of head and trunk pinkish brown with a dark brown marking in X-shape between eyes to arm, dorsolateral stripes form wavy dust strip towards the groin; a small dark marking in ‘ ()’-shape in the center of the dorsum and a mid-dorsal line extending from the tip of snout to vent. Flanks and lateral surface of head dark, a dark lateral stripe running from snout tip to nostril, fading towards upper jaw. Chin dark grey; throat white with scattered dark grey dusting; chest and belly creamy white. Limbs dorsally with narrow indistinct dark brown cross-bars; fingers and toes dorsally brown with dark brown cross-bars; forelimbs ventrally creamy white, hindlimbs ventrally with creamy white thigh becoming dark grey toward shank, foot. Iris bicolored, golden in upper one-third, dark copper in its lower two-thirds; pupil oval, horizontal, black.</p></tp:treatment-sec><tp:treatment-sec sec-type="Coloration of holotype in preservative" id="SECID0EOMBG"><title>Coloration of holotype in preservative.</title><p>After preservation in ethanol, dorsal coloration changed from light brown to greyish pink (Fig. <xref ref-type="fig" rid="F4">4G</xref>), ventral surface of chest, belly, and limbs changed from creamy white to whitish beige (Fig. <xref ref-type="fig" rid="F4">4H</xref>); dorsal pattern: dark spots on dorsum and stripes on dorsal surfaces of limbs unchanged, dark brown pattern changed to dark grey; iris completely black, pupil round, white.</p></tp:treatment-sec><tp:treatment-sec sec-type="variation" id="SECID0E3MBG"><title>Variation.</title><p>Specimens vary in body size, dorsal markings, and black scapular spots. Adult males smaller than adult females, adult males with small vocal sac (Suppl. material <xref ref-type="supplementary-material" rid="S1">1</xref>: Table S4).</p></tp:treatment-sec><tp:treatment-sec sec-type="comparisons" id="SECID0EKNBG"><title>Comparisons.</title><p><italic><tp:taxon-name><tp:taxon-name-part taxon-name-part-type="genus" reg="Microhyla">Microhyla</tp:taxon-name-part> <tp:taxon-name-part taxon-name-part-type="species" reg="ninhthuanensis">ninhthuanensis</tp:taxon-name-part></tp:taxon-name></italic> sp. nov. is morphologically most similar to <italic><tp:taxon-name><tp:taxon-name-part taxon-name-part-type="genus" reg="Microhyla">M.</tp:taxon-name-part> <tp:taxon-name-part taxon-name-part-type="species" reg="heymonsi">heymonsi</tp:taxon-name-part></tp:taxon-name></italic> sensu stricto (Fig. <xref ref-type="fig" rid="F2">2</xref>), but differs by having: 1) a snout round in profile (vs. snout obtusely pointed in <italic><tp:taxon-name><tp:taxon-name-part taxon-name-part-type="genus" reg="Microhyla">M.</tp:taxon-name-part> <tp:taxon-name-part taxon-name-part-type="species" reg="heymonsi">heymonsi</tp:taxon-name-part></tp:taxon-name></italic> sensu stricto), 2) pinkish brown dorsal surface with a dark brown marking in X-shape between eyes to insertion of the arms (vs. dorsal surface red to grayish red with a dark brown marking in X-shape and a vague V-shape dark brown marking in <italic><tp:taxon-name><tp:taxon-name-part taxon-name-part-type="genus" reg="Microhyla">M.</tp:taxon-name-part> <tp:taxon-name-part taxon-name-part-type="species" reg="heymonsi">heymonsi</tp:taxon-name-part></tp:taxon-name></italic> sensu stricto (Vogt, 1913). Detailed comparisons between <italic><tp:taxon-name><tp:taxon-name-part taxon-name-part-type="genus" reg="Microhyla">M.</tp:taxon-name-part> <tp:taxon-name-part taxon-name-part-type="species" reg="ninhthuanensis">ninhthuanensis</tp:taxon-name-part></tp:taxon-name></italic> sp. nov. and other members of the <italic><tp:taxon-name><tp:taxon-name-part taxon-name-part-type="genus" reg="Microhyla">M.</tp:taxon-name-part> <tp:taxon-name-part taxon-name-part-type="species" reg="heymonsi">heymonsi</tp:taxon-name-part></tp:taxon-name></italic> group are shown in Table <xref ref-type="table" rid="T1">1</xref> and Suppl. material <xref ref-type="supplementary-material" rid="S1">1</xref>: Table S5.</p></tp:treatment-sec><tp:treatment-sec sec-type="etymology" id="SECID0ECQBG"><title>Etymology.</title><p>Specific epithet is in reference to the type locality, Ninh Thuan Province. We recommend “Ninh Thuan narrow-mouth frog” as the common English name and “Nhái bầu ninh thuận” as the Vietnamese name.</p></tp:treatment-sec><tp:treatment-sec sec-type="natural history" id="SECID0EHQBG"><title>Natural history.</title><p>All specimens were collected at night from 19:00 to 23:00 h on the ground near the banks of a small stream in the forest and on the sides of a recently constructed road next to the devastated forests (Fig. <xref ref-type="fig" rid="F6">6B</xref>). Larval stages and eggs of the new species are unknown.</p><fig id="F6" position="float" orientation="portrait"><object-id xmlns:xlink="http://www.w3.org/1999/xlink" content-type="doi" xlink:type="simple">10.3897/zookeys.1036.56919.figure6</object-id><object-id xmlns:xlink="http://www.w3.org/1999/xlink" content-type="arpha" xlink:type="simple">BC543336-A96E-5F6C-ADB2-FAAE8C70970C</object-id><label>Figure 6.</label><caption><p>Habitat of <italic><tp:taxon-name><tp:taxon-name-part taxon-name-part-type="genus" reg="Microhyla">Microhyla</tp:taxon-name-part> <tp:taxon-name-part taxon-name-part-type="species" reg="daklakensis">daklakensis</tp:taxon-name-part></tp:taxon-name></italic> sp. nov. in Nam Ka NR, Dak Lak Province (<bold>A</bold>); and of <italic><tp:taxon-name><tp:taxon-name-part taxon-name-part-type="genus" reg="Microhyla">Microhyla</tp:taxon-name-part> <tp:taxon-name-part taxon-name-part-type="species" reg="ninhthuanensis">ninhthuanensis</tp:taxon-name-part></tp:taxon-name></italic> sp. nov. in Phuoc Binh NP, Ninh Thuan Province (<bold>B</bold>), Vietnam. Photos by C. V. Hoang.</p></caption><graphic xmlns:xlink="http://www.w3.org/1999/xlink" xlink:href="zookeys-1036-047-g006.jpg" position="float" orientation="portrait" xlink:type="simple" id="oo_539478.jpg"><uri content-type="original_file" xlink:type="simple">https://binary.pensoft.net/fig/539478</uri></graphic></fig></tp:treatment-sec><tp:treatment-sec sec-type="distribution" id="SECID0EYRBG"><title>Distribution.</title><p><italic><tp:taxon-name><tp:taxon-name-part taxon-name-part-type="genus" reg="Microhyla">Microhyla</tp:taxon-name-part> <tp:taxon-name-part taxon-name-part-type="species" reg="ninhthuanensis">ninhthuanensis</tp:taxon-name-part></tp:taxon-name></italic> sp. nov. is currently only known from the type locality in Phuoc Binh National Park, Ninh Thuan Province, Vietnam (Fig. <xref ref-type="fig" rid="F1">1</xref>). The species was recorded at an elevation of ca. 300 m a.s.l.</p></tp:treatment-sec><tp:treatment-sec sec-type="conservation status" id="SECID0ENSBG"><title>Conservation status.</title><p>Currently, the evergreen forest in Phuoc Binh National Park is connected with other forests in Tay Nguyen Plateau. Based on its habitat and altitudinal range, the new species is likely to be endemic to Tay Nguyen Plateau. However, the extent of its actual distribution range requires further study. Given the available information, we suggest <italic><tp:taxon-name><tp:taxon-name-part taxon-name-part-type="genus" reg="Microhyla">Microhyla</tp:taxon-name-part> <tp:taxon-name-part taxon-name-part-type="species" reg="ninhthuanensis">ninhthuanensis</tp:taxon-name-part></tp:taxon-name></italic> sp. nov. be considered as Data Deficient following IUCN’s Red List categories (IUCN Standards and Petitions Subcommittee 2001).</p><fig id="F7" position="float" orientation="portrait"><object-id xmlns:xlink="http://www.w3.org/1999/xlink" content-type="doi" xlink:type="simple">10.3897/zookeys.1036.56919.figure7</object-id><object-id xmlns:xlink="http://www.w3.org/1999/xlink" content-type="arpha" xlink:type="simple">759094BF-B404-54D0-AB5B-ABC274A52CC5</object-id><label>Figure 7.</label><caption><p>Plots of the first principal component (<abbrev xmlns:xlink="http://www.w3.org/1999/xlink" xlink:title="principal component 1" id="ABBRID0EGTBG" xlink:type="simple">PC1</abbrev>) versus the second (<abbrev xmlns:xlink="http://www.w3.org/1999/xlink" xlink:title="principal component 2" id="ABBRID0EKTBG" xlink:type="simple">PC2</abbrev>) for the males and the females of <italic><tp:taxon-name><tp:taxon-name-part taxon-name-part-type="genus" reg="Microhyla">Microhyla</tp:taxon-name-part> <tp:taxon-name-part taxon-name-part-type="species" reg="ninhthuanensis">ninhthuanensis</tp:taxon-name-part></tp:taxon-name></italic> sp. nov. (blue), <italic><tp:taxon-name><tp:taxon-name-part taxon-name-part-type="genus" reg="Microhyla">Microhyla</tp:taxon-name-part> <tp:taxon-name-part taxon-name-part-type="species" reg="daklakensis">daklakensis</tp:taxon-name-part></tp:taxon-name></italic> sp. nov. (green), and <italic><tp:taxon-name><tp:taxon-name-part taxon-name-part-type="genus" reg="Microhyla">Microhyla</tp:taxon-name-part></tp:taxon-name> ‘<tp:taxon-name><tp:taxon-name-part taxon-name-part-type="genus" reg="Microhyla"/><tp:taxon-name-part taxon-name-part-type="species" reg="heymonsi">heymonsi</tp:taxon-name-part></tp:taxon-name></italic>’ (red).</p></caption><graphic xmlns:xlink="http://www.w3.org/1999/xlink" xlink:href="zookeys-1036-047-g007.jpg" position="float" orientation="portrait" xlink:type="simple" id="oo_539479.jpg"><uri content-type="original_file" xlink:type="simple">https://binary.pensoft.net/fig/539479</uri></graphic></fig></tp:treatment-sec><tp:treatment-sec><!--Section generated to contain objects referenced in tp:taxon-treatment.--><supplementary-material xmlns:xlink="http://www.w3.org/1999/xlink" id="S1" position="float" orientation="portrait" xlink:type="simple"><object-id content-type="doi" xlink:type="simple">10.3897/zookeys.1036.56919.suppl1</object-id><object-id content-type="arpha" xlink:type="simple">44ED373A-7871-5370-9A4A-72CDC43E1A6B</object-id><label>Supplementary material 1</label><caption><p>Tables S1–S6</p></caption><statement content-type="dataType"><label>Data type</label><p>species data</p></statement><statement content-type="notes"><label>Explanation note</label><p><bold>Table S1.</bold> Specimens of <italic><tp:taxon-name><tp:taxon-name-part taxon-name-part-type="genus" reg="Microhyla">Microhyla</tp:taxon-name-part></tp:taxon-name></italic> and <italic><tp:taxon-name><tp:taxon-name-part taxon-name-part-type="genus" reg="Nanohyla">Nanohyla</tp:taxon-name-part></tp:taxon-name></italic> used in the morphological and molecular analyses. <bold>Table S2.</bold> Specimens and sequences of <italic><tp:taxon-name><tp:taxon-name-part taxon-name-part-type="genus" reg="Microhyla">Microhyla</tp:taxon-name-part></tp:taxon-name></italic> and outgroup <tp:taxon-name><tp:taxon-name-part taxon-name-part-type="family">Microhylidae</tp:taxon-name-part></tp:taxon-name> representatives used in molecular analyses. <bold>Table S3.</bold> Uncorrected (“p”) distance matrix showing percentage pair-wise genetic divergence 12S rRNA16S rRNA between members of the <italic><tp:taxon-name><tp:taxon-name-part taxon-name-part-type="genus" reg="Microhyla">Microhyla</tp:taxon-name-part></tp:taxon-name></italic> species group. <bold>Table S4.</bold> Measurements (in mm) and proportions of the type series of <italic><tp:taxon-name><tp:taxon-name-part taxon-name-part-type="genus" reg="Microhyla">M.</tp:taxon-name-part> <tp:taxon-name-part taxon-name-part-type="species" reg="neglecta">neglecta</tp:taxon-name-part></tp:taxon-name></italic>, <italic><tp:taxon-name><tp:taxon-name-part taxon-name-part-type="genus" reg="Microhyla">M.</tp:taxon-name-part> <tp:taxon-name-part taxon-name-part-type="species" reg="pineticola">pineticola</tp:taxon-name-part></tp:taxon-name></italic>, <italic><tp:taxon-name><tp:taxon-name-part taxon-name-part-type="genus" reg="Microhyla">Microhyla</tp:taxon-name-part> <tp:taxon-name-part taxon-name-part-type="species" reg="ninhthuanensis">ninhthuanensis</tp:taxon-name-part></tp:taxon-name></italic> sp. nov., <italic><tp:taxon-name><tp:taxon-name-part taxon-name-part-type="genus" reg="Microhyla">Microhyla</tp:taxon-name-part> <tp:taxon-name-part taxon-name-part-type="species" reg="daklakensis">daklakensis</tp:taxon-name-part></tp:taxon-name></italic> sp. nov., and <italic><tp:taxon-name><tp:taxon-name-part taxon-name-part-type="genus" reg="Microhyla">M.</tp:taxon-name-part></tp:taxon-name></italic> '<italic><tp:taxon-name><tp:taxon-name-part taxon-name-part-type="genus" reg="Microhyla"/><tp:taxon-name-part taxon-name-part-type="species" reg="heymonsi">heymonsi</tp:taxon-name-part></tp:taxon-name></italic>'. <bold>Table S5.</bold> Selected diagnostic characters for the species in the genus <italic><tp:taxon-name><tp:taxon-name-part taxon-name-part-type="genus" reg="Microhyla">Microhyla</tp:taxon-name-part></tp:taxon-name></italic> (modified from Poyakov et al. 2014; <xref ref-type="bibr" rid="B45">Nguyen et al. 2019</xref>). All measurements are given in millimeters (mm). <bold>Table S6.</bold> Variable loadings for principal components with Eigenvalue greater than 0.01, from morphometric characters corrected by <abbrev xlink:title="snout-vent length" id="ABBRID0EV6DI" xlink:type="simple">SVL</abbrev>. All measurements are given in millimeters (mm).</p></statement><media xlink:href="zookeys-1036-047-s001.xlsx" mimetype="application" mime-subtype="vnd.openxmlformats-officedocument.spreadsheetml.sheet" position="float" orientation="portrait" xlink:type="simple" id="oo_539482.xlsx"><uri content-type="original_file" xlink:type="simple">https://binary.pensoft.net/file/539482</uri></media><permissions><license xlink:type="simple"><license-p>This dataset is made available under the Open Database License (http://opendatacommons.org/licenses/odbl/1.0/). The Open Database License (ODbL) is a license agreement intended to allow users to freely share, modify, and use this Dataset while maintaining this same freedom for others, provided that the original source and author(s) are credited.</license-p></license></permissions><attrib specific-use="authors">Chung Van Hoang, Tao Thien Nguyen, Hoa Thi Ninh, Anh Mai Luong, Cuong The Pham, Truong Quang Nguyen, Nikolai L. Orlov, Youhua Chen, Bin Wang, Thomas Ziegler, Jianping Jiang</attrib></supplementary-material><fig id="F1" position="float" orientation="portrait"><object-id xmlns:xlink="http://www.w3.org/1999/xlink" content-type="doi" xlink:type="simple">10.3897/zookeys.1036.56919.figure1</object-id><object-id xmlns:xlink="http://www.w3.org/1999/xlink" content-type="arpha" xlink:type="simple">FD3008D7-2F4A-56EE-8060-DF6F71C7CD90</object-id><label>Figure 1.</label><caption><p>Map showing the type localities of <italic><tp:taxon-name><tp:taxon-name-part taxon-name-part-type="genus" reg="Microhyla">Microhyla</tp:taxon-name-part> <tp:taxon-name-part taxon-name-part-type="species" reg="ninhthuanensis">ninhthuanensis</tp:taxon-name-part></tp:taxon-name></italic> sp. nov. in Ninh Thuan Province (<bold>2</bold>) and <italic><tp:taxon-name><tp:taxon-name-part taxon-name-part-type="genus" reg="Microhyla">Microhyla</tp:taxon-name-part> <tp:taxon-name-part taxon-name-part-type="species" reg="daklakensis">daklakensis</tp:taxon-name-part></tp:taxon-name></italic> sp. nov. in Dak Lak Province (<bold>1</bold>) in Tay Nguyen Plateau (Central Highlands) of Vietnam (EJ Sterling and K Koy kindly provided the map).</p></caption><graphic xmlns:xlink="http://www.w3.org/1999/xlink" xlink:href="zookeys-1036-047-g001.jpg" position="float" orientation="portrait" xlink:type="simple" id="oo_539473.jpg"><uri content-type="original_file" xlink:type="simple">https://binary.pensoft.net/fig/539473</uri></graphic></fig><fig id="F2" position="float" orientation="portrait"><object-id xmlns:xlink="http://www.w3.org/1999/xlink" content-type="doi" xlink:type="simple">10.3897/zookeys.1036.56919.figure2</object-id><object-id xmlns:xlink="http://www.w3.org/1999/xlink" content-type="arpha" xlink:type="simple">4A1E41C2-8015-5F41-9189-F681EA6983EC</object-id><label>Figure 2.</label><caption><p>Bayesian Inference of the matrilineal genealogy of <italic><tp:taxon-name><tp:taxon-name-part taxon-name-part-type="genus" reg="Microhyla">Microhyla</tp:taxon-name-part></tp:taxon-name></italic> derived from the analysis of 1979 <abbrev xmlns:xlink="http://www.w3.org/1999/xlink" xlink:title="base pair" id="ABBRID0ELDAG" xlink:type="simple">bp</abbrev> of 12S rRNA–16S rRNA mtDNA sequences. Numbers above and below branches are Bayesian posterior probabilities and <abbrev xmlns:xlink="http://www.w3.org/1999/xlink" xlink:title="Maximum Likelihood" id="ABBRID0EPDAG" xlink:type="simple">ML</abbrev> bootstrap values. The scale bar represents 0.05 nucleotide substitutions per site.</p></caption><graphic xmlns:xlink="http://www.w3.org/1999/xlink" xlink:href="zookeys-1036-047-g002.jpg" position="float" orientation="portrait" xlink:type="simple" id="oo_539474.jpg"><uri content-type="original_file" xlink:type="simple">https://binary.pensoft.net/fig/539474</uri></graphic></fig></tp:treatment-sec><ref-list><ref id="B45"><mixed-citation xmlns:xlink="http://www.w3.org/1999/xlink" xlink:type="simple"><person-group><name name-style="western"><surname>Nguyen</surname><given-names>TL</given-names></name><name name-style="western"><surname>Poyarkov</surname><given-names>NA</given-names></name><name name-style="western"><surname>Nguyen</surname><given-names>TT</given-names></name><name name-style="western"><surname>Nguyen</surname><given-names>TA</given-names></name><name name-style="western"><surname>Tran</surname><given-names>VH</given-names></name><name name-style="western"><surname>Gorin</surname><given-names>VA</given-names></name><name name-style="western"><surname>Murphy</surname><given-names>RW</given-names></name><name name-style="western"><surname>Nguyen</surname><given-names>NS</given-names></name></person-group> (<year>2019</year>) <article-title>A new species of the genus <italic><tp:taxon-name><tp:taxon-name-part taxon-name-part-type="genus">Microhyla</tp:taxon-name-part></tp:taxon-name></italic> Tschudi, 1838 (<tp:taxon-name><tp:taxon-name-part taxon-name-part-type="class">Amphibia</tp:taxon-name-part></tp:taxon-name>: <tp:taxon-name><tp:taxon-name-part taxon-name-part-type="order">Anura</tp:taxon-name-part></tp:taxon-name>: <tp:taxon-name><tp:taxon-name-part taxon-name-part-type="family">Microhylidae</tp:taxon-name-part></tp:taxon-name>) from Tay Nguyen Plateau, Central Vietnam.</article-title><source>Zootaxa</source><volume>4543</volume>: <fpage>549</fpage>–<lpage>580</lpage>. <ext-link xlink:type="simple" ext-link-type="doi" xlink:href="10.11646/zootaxa.4543.4.4">https://doi.org/10.11646/zootaxa.4543.4.4</ext-link></mixed-citation></ref></ref-list></tp:taxon-treatment>
