# Supplementary material for: Two new cryptic species of Microhyla Tschudi, 1838 (Amphibia, Anura, Microhylidae) related to the M. heymonsi group from central Vietnam
Source: Zookeys. 2021 May 5;1036:47–74. doi: 10.3897/zookeys.1036.56919 (PMC8116321; doi:10.3897/zookeys.1036.56919)
Supplement: XML Treatment for Microhyla daklakensis [file zookeys.1036.56919-treatment2.xml]

<!DOCTYPE tp:taxon-treatment
  PUBLIC "-//TaxonX//DTD Taxonomic Treatment Publishing DTD v0 20100105//EN" "tax-treatment-NSO.dtd">
<tp:taxon-treatment xmlns:tp="http://www.plazi.org/taxpub"><tp:treatment-meta><kwd-group><label>Taxon classification</label><kwd><named-content xmlns:xlink="http://www.w3.org/1999/xlink" content-type="kingdom">Animalia</named-content></kwd><kwd><named-content xmlns:xlink="http://www.w3.org/1999/xlink" content-type="order">Anura</named-content></kwd><kwd><named-content xmlns:xlink="http://www.w3.org/1999/xlink" content-type="family">Microhylidae</named-content></kwd></kwd-group><mixed-citation publication-type="journal"><person-group><name><surname>Hoang</surname><given-names>Chung Van</given-names></name><name><surname>Nguyen</surname><given-names>Tao Thien</given-names></name><name><surname>Ninh</surname><given-names>Hoa Thi</given-names></name><name><surname>Luong</surname><given-names>Anh Mai</given-names></name><name><surname>Pham</surname><given-names>Cuong The</given-names></name><name><surname>Nguyen</surname><given-names>Truong Quang</given-names></name><name><surname>Orlov</surname><given-names>Nikolai L.</given-names></name><name><surname>Chen</surname><given-names>Youhua</given-names></name><name><surname>Wang</surname><given-names>Bin</given-names></name><name><surname>Ziegler</surname><given-names>Thomas</given-names></name><name><surname>Jiang</surname><given-names>Jianping</given-names></name></person-group><article-title>Two new cryptic species of <italic><tp:taxon-name><tp:taxon-name-part taxon-name-part-type="genus" reg="Microhyla">Microhyla</tp:taxon-name-part></tp:taxon-name></italic> Tschudi, 1838 (<tp:taxon-name><tp:taxon-name-part taxon-name-part-type="class">Amphibia</tp:taxon-name-part></tp:taxon-name>, <tp:taxon-name><tp:taxon-name-part taxon-name-part-type="order">Anura</tp:taxon-name-part></tp:taxon-name>, <tp:taxon-name><tp:taxon-name-part taxon-name-part-type="family">Microhylidae</tp:taxon-name-part></tp:taxon-name>) related to the <italic><tp:taxon-name><tp:taxon-name-part taxon-name-part-type="genus" reg="Microhyla">M.</tp:taxon-name-part> <tp:taxon-name-part taxon-name-part-type="species" reg="heymonsi">heymonsi</tp:taxon-name-part></tp:taxon-name></italic> group from central Vietnam</article-title><source>Zookeys</source><day>05</day><month>5</month><year>2021</year><volume>1036</volume><fpage>47</fpage><lpage>74</lpage><pub-id pub-id-type="doi">10.3897/zookeys.1036.56919</pub-id></mixed-citation></tp:treatment-meta><tp:nomenclature><tp:taxon-name><object-id xmlns:xlink="http://www.w3.org/1999/xlink" content-type="arpha" xlink:type="simple">3A63CDD9-EE1A-5F29-B800-4A6FE88DC3C8</object-id>
              <tp:taxon-name-part taxon-name-part-type="genus" reg="Microhyla">Microhyla</tp:taxon-name-part>
              <tp:taxon-name-part taxon-name-part-type="species" reg="daklakensis">daklakensis</tp:taxon-name-part>
              <object-id xmlns:xlink="http://www.w3.org/1999/xlink" content-type="zoobank" xlink:type="simple">http://zoobank.org/F1830785-835D-45AD-8416-ABD9BBE5F27D</object-id>
            </tp:taxon-name><tp:taxon-status xmlns:xlink="http://www.w3.org/1999/xlink" xlink:type="simple">sp. nov.</tp:taxon-status><xref ref-type="fig" rid="F3">Figures 3K, L</xref><xref ref-type="fig" rid="F4">, 4E, F</xref><xref ref-type="fig" rid="F5">, 5G, H, I</xref><xref ref-type="table" rid="T1">; Table 1</xref><xref ref-type="supplementary-material" rid="S1">; Suppl. material 1: Tables S4, S5</xref></tp:nomenclature><tp:treatment-sec sec-type="Holotype" id="SECID0E4WBG"><title>Holotype.</title><p><named-content xmlns:xlink="http://www.w3.org/1999/xlink" content-type="dwc:institutional_code" xlink:type="simple">VNMN</named-content> 06877, adult male, collected in Nam Ka Nature Reserve, Krong No District, Dak Lak Province, Vietnam (<named-content xmlns:xlink="http://www.w3.org/1999/xlink" content-type="dwc:verbatimCoordinates" xlink:type="simple"><named-content content-type="geo-json" specific-use="{&#34;type&#34;:&#34;Point&#34;,&#34;coordinates&#34;:[108.023242,12.340386]}" id="NCID0ELXBG" xlink:type="simple">12°20'25.39"N, 108°1'23.67"E</named-content></named-content>, ca. 519 m a.s.l., Fig. <xref ref-type="fig" rid="F1">1</xref>); 27 May 2018, leg C.V. Hoang et al.</p></tp:treatment-sec><tp:treatment-sec sec-type="Paratypes" id="SECID0EUXBG"><title>Paratypes.</title><p>(n = 9) All collected by C.V. Hoang et al. at the same location as the holotype: <abbrev xmlns:xlink="http://www.w3.org/1999/xlink" content-type="institution" xlink:title="Institute of Ecology and Biological Resources" id="ABBRID0E1XBG" xlink:type="simple">IEBR</abbrev>.A 4845-4746 (<named-content xmlns:xlink="http://www.w3.org/1999/xlink" content-type="dwc:institutional_code" xlink:type="simple">VNMN</named-content> 06817, <named-content xmlns:xlink="http://www.w3.org/1999/xlink" content-type="dwc:institutional_code" xlink:type="simple">VNMN</named-content> 06884), <named-content xmlns:xlink="http://www.w3.org/1999/xlink" content-type="dwc:institutional_code" xlink:type="simple">CIB</named-content> (<named-content xmlns:xlink="http://www.w3.org/1999/xlink" content-type="dwc:institutional_code" xlink:type="simple">VNMN</named-content> 06902) three adult males and <named-content xmlns:xlink="http://www.w3.org/1999/xlink" content-type="dwc:institutional_code" xlink:type="simple">VNMN</named-content> 06818, <named-content xmlns:xlink="http://www.w3.org/1999/xlink" content-type="dwc:institutional_code" xlink:type="simple">CIB</named-content> (<named-content xmlns:xlink="http://www.w3.org/1999/xlink" content-type="dwc:institutional_code" xlink:type="simple">VNMN</named-content> 06858), <named-content xmlns:xlink="http://www.w3.org/1999/xlink" content-type="dwc:institutional_code" xlink:type="simple">ZISP</named-content> 14249, 14250, 14251, 14252 (<named-content xmlns:xlink="http://www.w3.org/1999/xlink" content-type="dwc:institutional_code" xlink:type="simple">VNMN</named-content> 06867, <named-content xmlns:xlink="http://www.w3.org/1999/xlink" content-type="dwc:institutional_code" xlink:type="simple">VNMN</named-content> 06868, <named-content xmlns:xlink="http://www.w3.org/1999/xlink" content-type="dwc:institutional_code" xlink:type="simple">VNMN</named-content> 06869, <named-content xmlns:xlink="http://www.w3.org/1999/xlink" content-type="dwc:institutional_code" xlink:type="simple">VNMN</named-content> 06887), six adult females, collected on Nam Ka NR, Krong No District, Dak Lak Province, Vietnam (<named-content xmlns:xlink="http://www.w3.org/1999/xlink" content-type="dwc:verbatimCoordinates" xlink:type="simple"><named-content content-type="geo-json" specific-use="{&#34;type&#34;:&#34;Point&#34;,&#34;coordinates&#34;:[108.023242,12.340386]}" id="NCID0E5ZBG" xlink:type="simple">12°20'25.39"N, 108°1'23.67"E</named-content></named-content>, ca. 519 m a.s.l., Fig. <xref ref-type="fig" rid="F1">1</xref>), 27 May 2018.</p></tp:treatment-sec><tp:treatment-sec sec-type="diagnosis" id="SECID0EH1BG"><title>Diagnosis.</title><p>(1) <italic><tp:taxon-name><tp:taxon-name-part taxon-name-part-type="genus" reg="Microhyla">Microhyla</tp:taxon-name-part> <tp:taxon-name-part taxon-name-part-type="species" reg="daklakensis">daklakensis</tp:taxon-name-part></tp:taxon-name></italic> sp. nov. is distinguished from its congeners by a combination of the following morphological characters: 1) body stocky, size medium (<abbrev xmlns:xlink="http://www.w3.org/1999/xlink" xlink:title="snout-vent length" id="ABBRID0EY1BG" xlink:type="simple">SVL</abbrev> 17.7–20.1 mm n = 4 males; 21.1–23.8 mm, n = 6 females), 2) dorsum smooth; 3) snout round in profile; 4) finger I longer than one-half the length of the finger II; 5) tips of all outer fingers dilated, forming disks, with a median longitudinal groove visible dorsally; 6) tips of all toes distinctly dilated into disks, with a weak median longitudinal groove visible dorsally, producing the appearance of two scutes; 7) inner metacarpal tubercle oval and prominent, paired outer metacarpal tubercle divided by a waistline into two equal-sized parts: outer part quite round, inner part crescent-shaped; 8) tibiotarsal articulation of straightened limb not reaching snout; 9) webbing basal: I2 – 2½II2 – 3III3 – 4IV4⅓ – 3V; 10) inner metatarsal tubercles oval, prominent and outer metatarsal tubercles round; 11) upper eyelid without supraciliary spines; 12) narrow faint brown stripe extending from rear corner of eye to axilla; 13) thin, pale vertebral stripe present, canthus rostralis with dark lines; 14) small dark round spot at mid-dorsum, divided by a light vertebral stripe; 15) dorsal surface yellowish brown, a dark brown marking in V-shape between eyes to insertion of arms; 16) vertebral and dorsolateral stripes form wavy dust strip towards the groin; 17) a small dark marking in ‘ ()’-shape on the center of the dorsum and mid-dorsal line; 18) an evenly colored black lateral stripe from above the insertion of the arms, almost reaching groin; 19) chin dark grey; throat white with scattered dark grey dusting; chest and belly creamy white.</p></tp:treatment-sec><tp:treatment-sec sec-type="description" id="SECID0E31BG"><title>Description of holotype.</title><p>Habitus stocky, size medium <abbrev xmlns:xlink="http://www.w3.org/1999/xlink" xlink:title="snout-vent length" id="ABBRID0EC2BG" xlink:type="simple">SVL</abbrev> 19.07 mm; head wider than long (<abbrev xmlns:xlink="http://www.w3.org/1999/xlink" xlink:title="head length" id="ABBRID0EG2BG" xlink:type="simple">HL</abbrev>/<abbrev xmlns:xlink="http://www.w3.org/1999/xlink" xlink:title="head width" id="ABBRID0EK2BG" xlink:type="simple">HW</abbrev> 0.82); snout long, abruptly round in dorsal view, projecting beyond margin of lower jaw, longer than diameter of eye (<abbrev xmlns:xlink="http://www.w3.org/1999/xlink" xlink:title="snout length" id="ABBRID0EO2BG" xlink:type="simple">SL</abbrev>/<abbrev xmlns:xlink="http://www.w3.org/1999/xlink" xlink:title="eye length" id="ABBRID0ES2BG" xlink:type="simple">EL</abbrev> 1.34); eyes comparatively small, slightly protuberant, pupil round (Fig. <xref ref-type="fig" rid="F5">5G</xref>); dorsal surface of head flat, canthus rostralis round; loreal region steep, weakly concave; nostril round, lateral, above canthus rostralis, closer to tip of snout (<abbrev xmlns:xlink="http://www.w3.org/1999/xlink" xlink:title="nostril-eye length" id="ABBRID0E12BG" xlink:type="simple">N-EL</abbrev> 1.20) than to eye (<abbrev xmlns:xlink="http://www.w3.org/1999/xlink" xlink:title="eye length" id="ABBRID0E52BG" xlink:type="simple">EL</abbrev> 1.79), interorbital distance wide (<abbrev xmlns:xlink="http://www.w3.org/1999/xlink" xlink:title="interorbital distance" id="ABBRID0EC3BG" xlink:type="simple">IOD</abbrev> 1.90) much greater than the internarial distance (<abbrev xmlns:xlink="http://www.w3.org/1999/xlink" xlink:title="internarial distance" id="ABBRID0EG3BG" xlink:type="simple">IND</abbrev> 1.62) and the upper eyelid width (<abbrev xmlns:xlink="http://www.w3.org/1999/xlink" xlink:title="upper eyelid width" id="ABBRID0EK3BG" xlink:type="simple">UEW</abbrev> 1.15); pineal spot absent, tympanum hidden, supratympanic fold weak, running from posterior corner of eye to arm insertion; vomerine teeth absent, tongue without papillae, roundly spatulate and free at the rear half of its length; slit-like openings to a median vocal sac (Fig. <xref ref-type="fig" rid="F6">6G</xref>).</p><p>Forelimbs comparatively short, about three times shorter than hindlimbs (<abbrev xmlns:xlink="http://www.w3.org/1999/xlink" xlink:title="forelimb length" id="ABBRID0EU3BG" xlink:type="simple">FLL</abbrev>/<abbrev xmlns:xlink="http://www.w3.org/1999/xlink" xlink:title="hindlimb length" id="ABBRID0EY3BG" xlink:type="simple">HLL</abbrev> 0.33); hand two times shorter than forelimb length (<abbrev xmlns:xlink="http://www.w3.org/1999/xlink" xlink:title="hand length" id="ABBRID0E33BG" xlink:type="simple">HAL</abbrev>/<abbrev xmlns:xlink="http://www.w3.org/1999/xlink" xlink:title="forelimb length" id="ABBRID0EA4BG" xlink:type="simple">FLL</abbrev> 0.44); fingers slender, free of webbing, round in cross-section, no skin fringes on fingers present, dorsoventrally flattened, skin fringes of fingers weak; first finger well-developed, longer than one-half the length of the second finger (1FLO/2FLO 0.57), second finger slightly shorter than fourth (2FLI/4FLI 0.89), latter much longer than first, and much shorter than third (2FLI/3FLI 0.60), relative finger lengths: I &lt; II &lt; IV &lt; III (Fig. <xref ref-type="fig" rid="F5">5H</xref>); all disks bearing narrow peripheral grooves, dorsal finger tips with median longitudinal grooves producing the appearance of two scutes, grooves present in all fingers; relative finger disk widths: I &lt; IV &lt; II &lt; III; nuptial pad absent; subarticular tubercles on fingers distinct, round, finger subarticular tubercle formula: 1:1:2:2 (given for fingers I:II:III:IV, respectively); inner metacarpal tubercle oval (<abbrev xmlns:xlink="http://www.w3.org/1999/xlink" xlink:title="inner palmar tubercle length" id="ABBRID0EI4BG" xlink:type="simple">IPTL</abbrev> 0.55), elongated and prominent; subarticular tubercles and outer metacarpal tubercle (<abbrev xmlns:xlink="http://www.w3.org/1999/xlink" xlink:title="outer palmar tubercle length" id="ABBRID0EM4BG" xlink:type="simple">OPTL</abbrev> 0.61) split unclearly with a weak groove (Fig. <xref ref-type="fig" rid="F5">5H</xref>).</p><p>Hindlimbs slender and slightly short (<abbrev xmlns:xlink="http://www.w3.org/1999/xlink" xlink:title="hindlimb length" id="ABBRID0EW4BG" xlink:type="simple">HLL</abbrev> 30.99), tibia length longer than half of snout-vent length (<abbrev xmlns:xlink="http://www.w3.org/1999/xlink" xlink:title="tibia length" id="ABBRID0E14BG" xlink:type="simple">TL</abbrev>/<abbrev xmlns:xlink="http://www.w3.org/1999/xlink" xlink:title="snout-vent length" id="ABBRID0E54BG" xlink:type="simple">SVL</abbrev> 0.53); tibiotarsal articulation at straightened limb not reaching snout; foot longer than tibia (<abbrev xmlns:xlink="http://www.w3.org/1999/xlink" xlink:title="foot length" id="ABBRID0EC5BG" xlink:type="simple">FL</abbrev>/<abbrev xmlns:xlink="http://www.w3.org/1999/xlink" xlink:title="tibia length" id="ABBRID0EG5BG" xlink:type="simple">TL</abbrev> 1.36); relative toe lengths: I&lt;II&lt;V&lt;III&lt;IV; tarsus smooth, inner tarsal fold absent; tips of all toes distinctly dilated into disks, slightly wider than those of fingers (3TDW 0.63, 3FDW/3TDW 0.83), dorsally all toes with median longitudinal grooves at disks; relative toe disk widths: I&lt;V&lt;II&lt;III&lt;IV; webbing between toes basal and poorly developed (Fig. <xref ref-type="fig" rid="F5">5I</xref>), webbing formula: I2 – 2½II2 – 3III3 – 4IV4⅓ – 3V; subarticular tubercles on toes small, prominent, round, formula 1, 1, 2, 3, 2; inner metatarsal tubercle elongated, oval, large and prominent, length (<abbrev xmlns:xlink="http://www.w3.org/1999/xlink" xlink:title="inner metatarsal tubercle length" id="ABBRID0EO5BG" xlink:type="simple">IMTL</abbrev> 0.52) shorter than half of first toe (<abbrev xmlns:xlink="http://www.w3.org/1999/xlink" xlink:title="first toe length" id="ABBRID0ES5BG" xlink:type="simple">1TOEL</abbrev> 2.57); outer metatarsal tubercle round, elevated and very distinct, slightly shorter (<abbrev xmlns:xlink="http://www.w3.org/1999/xlink" xlink:title="outer metatarsal tubercle length" id="ABBRID0EW5BG" xlink:type="simple">OMTL</abbrev> 0.52) than length of inner metatarsal tubercle (Fig. <xref ref-type="fig" rid="F5">5I</xref>).</p><p>Skin: Dorsal surface of head and body smooth, flanks smoothly shagreened, dorsal surface of fore and hind limbs, including fingers and toes, smooth; ventral surfaces smooth (Fig. <xref ref-type="fig" rid="F3">3K, L</xref>).</p></tp:treatment-sec><tp:treatment-sec sec-type="Coloration of holotype in life" id="SECID0EE6BG"><title>Coloration of holotype in life.</title><p>Dorsal surface of head and trunk yellowish brown to light brown with a dark brown marking in a V-shape between eyes to insertion of arms. Vertebral and dorsolateral stripes forming a wavy dust stripe towards the groin. A small dark brown marking in ‘ ()’-shape in the center of the dorsum and mid-dorsal line. Flanks and lateral surface of head dark, a darker lateral stripe running from snout tip to nostril, fading towards the upper jaw and the belly, fading into belly as dusting. Chin dark grey; throat white with scattered dark grey dusting; chest and belly creamy white. Limbs dorsally with narrow indistinct dark brown cross-bars; fingers and toes dorsally brown with dark brown cross-bars; forelimbs ventrally creamy white, hindlimbs ventrally with creamy white thigh changing to dark grey toward shank and foot. Iris bicolored, golden in upper one-third, dark copper in lower two-thirds; pupil oval, horizontal, black (Figs <xref ref-type="fig" rid="F3">3K</xref>, <xref ref-type="fig" rid="F4">4L</xref>).</p></tp:treatment-sec><tp:treatment-sec sec-type="Coloration of holotype in preservative" id="SECID0ES6BG"><title>Coloration of holotype in preservative.</title><p>After preservation in ethanol, the dorsal coloration changed from brown to whitish grey (Fig. <xref ref-type="fig" rid="F4">4E</xref>), and the ventral surface of chest, belly, and limbs changed from creamy white to whitish beige (Fig. <xref ref-type="fig" rid="F4">4F</xref>). The dorsal pattern, dark spots on the dorsum and stripes on the dorsal surfaces of the limbs are unchanged, dark brown pattern on the dorsum changed to dark grey; iris completely black, pupil round, white.</p></tp:treatment-sec><tp:treatment-sec sec-type="variation" id="SECID0EBAAI"><title>Variation.</title><p>(Suppl. material <xref ref-type="supplementary-material" rid="S1">1</xref>: Table S4, Fig. <xref ref-type="fig" rid="F3">3</xref>). Paratypes vary in body size, dorsal color pattern, and shape of black scapular spots. Adult males are smaller than adult females and have a distinct vocal sac (Suppl. material <xref ref-type="supplementary-material" rid="S1">1</xref>: Table S4).</p></tp:treatment-sec><tp:treatment-sec sec-type="comparisons" id="SECID0E2AAI"><title>Comparisons.</title><p><italic><tp:taxon-name><tp:taxon-name-part taxon-name-part-type="genus" reg="Microhyla">Microhyla</tp:taxon-name-part> <tp:taxon-name-part taxon-name-part-type="species" reg="daklakensis">daklakensis</tp:taxon-name-part></tp:taxon-name></italic> sp. nov is morphologically similar to <italic><tp:taxon-name><tp:taxon-name-part taxon-name-part-type="genus" reg="Microhyla">M.</tp:taxon-name-part> <tp:taxon-name-part taxon-name-part-type="species" reg="ninhthuanensis">ninhthuanensis</tp:taxon-name-part></tp:taxon-name></italic> from Ninh Thuan Province and <italic><tp:taxon-name><tp:taxon-name-part taxon-name-part-type="genus" reg="Microhyla">M.</tp:taxon-name-part> <tp:taxon-name-part taxon-name-part-type="species" reg="heymonsi">heymonsi</tp:taxon-name-part></tp:taxon-name></italic> sensu stricto (Fig. <xref ref-type="fig" rid="F2">2</xref>), but differs by having: 1) a snout round in profile (vs. snout obtusely pointed in <italic><tp:taxon-name><tp:taxon-name-part taxon-name-part-type="genus" reg="Microhyla">M.</tp:taxon-name-part> <tp:taxon-name-part taxon-name-part-type="species" reg="heymonsi">heymonsi</tp:taxon-name-part></tp:taxon-name></italic> sensu stricto), 2) finger I longer than one-half the length of the finger II (vs. finger I shorter than one-half the length of the finger II in the new form from Ninh Thuan and <italic><tp:taxon-name><tp:taxon-name-part taxon-name-part-type="genus" reg="Microhyla">M.</tp:taxon-name-part> <tp:taxon-name-part taxon-name-part-type="species" reg="heymonsi">heymonsi</tp:taxon-name-part></tp:taxon-name></italic> sensu stricto), 3) dorsal surface yellowish brown with a dark brown marking in V-shape between the eyes and the insertion of the arms (vs. pinkish brown dorsal surface with a dark brown marking in X-shape between eyes and insertion of the arms in the new form from Ninh Thuan, and dorsal surface red to grayish red with a dark brown X-shaped marking and a vague V-shaped dark brown marking in <italic><tp:taxon-name><tp:taxon-name-part taxon-name-part-type="genus" reg="Microhyla">M.</tp:taxon-name-part> <tp:taxon-name-part taxon-name-part-type="species" reg="heymonsi">heymonsi</tp:taxon-name-part></tp:taxon-name></italic> sensu stricto (Vogt, 1913). Detailed comparisons between <italic><tp:taxon-name><tp:taxon-name-part taxon-name-part-type="genus" reg="Microhyla">Microhyla</tp:taxon-name-part> <tp:taxon-name-part taxon-name-part-type="species" reg="daklakensis">daklakensis</tp:taxon-name-part></tp:taxon-name></italic> sp. nov. and other members of the <italic><tp:taxon-name><tp:taxon-name-part taxon-name-part-type="genus" reg="Microhyla">M.</tp:taxon-name-part> <tp:taxon-name-part taxon-name-part-type="species" reg="heymonsi">heymonsi</tp:taxon-name-part></tp:taxon-name></italic> group are shown in Table <xref ref-type="table" rid="T1">1</xref> and Suppl. material <xref ref-type="supplementary-material" rid="S1">1</xref>: Table S5.</p></tp:treatment-sec><tp:treatment-sec sec-type="etymology" id="SECID0EJEAI"><title>Etymology.</title><p>Specific epithet is in reference to the type locality, Dak Lak Province. We recommend “Dak Lak narrow-mouth frog” as the common English name and “Nhái bầu dak lak” as the Vietnamese name.</p></tp:treatment-sec><tp:treatment-sec sec-type="natural history" id="SECID0EOEAI"><title>Natural history.</title><p>All specimens were collected at night from 19:00 to 23:00 h on the ground near the banks of small temporary ponds formed after heavy rain, along the edges of the forest and on the sides of a recently constructed road next to the devastated forests (Fig. <xref ref-type="fig" rid="F6">6A</xref>). The new species was found in sympatry with four congeners including <italic><tp:taxon-name><tp:taxon-name-part taxon-name-part-type="genus" reg="Microhyla">M.</tp:taxon-name-part> <tp:taxon-name-part taxon-name-part-type="species" reg="berdmorei">berdmorei</tp:taxon-name-part></tp:taxon-name></italic>, <italic><tp:taxon-name><tp:taxon-name-part taxon-name-part-type="genus" reg="Microhyla">M.</tp:taxon-name-part> <tp:taxon-name-part taxon-name-part-type="species" reg="butleri">butleri</tp:taxon-name-part></tp:taxon-name></italic>, <italic><tp:taxon-name><tp:taxon-name-part taxon-name-part-type="genus" reg="Microhyla">M.</tp:taxon-name-part> <tp:taxon-name-part taxon-name-part-type="species" reg="mukhlesuri">mukhlesuri</tp:taxon-name-part></tp:taxon-name></italic>, and <italic><tp:taxon-name><tp:taxon-name-part taxon-name-part-type="genus" reg="Microhyla">M.</tp:taxon-name-part> <tp:taxon-name-part taxon-name-part-type="species" reg="pulchra">pulchra</tp:taxon-name-part></tp:taxon-name></italic>, all of which were reproducing simultaneously with the new species in the same breeding site. Other anurans such as <italic><tp:taxon-name><tp:taxon-name-part taxon-name-part-type="genus" reg="Fejervarya">Fejervarya</tp:taxon-name-part> <tp:taxon-name-part taxon-name-part-type="species" reg="limnocharis">limnocharis</tp:taxon-name-part></tp:taxon-name></italic>, <tp:taxon-name><tp:taxon-name-part taxon-name-part-type="genus" reg="Occidozyga">Occidozyga</tp:taxon-name-part> <tp:taxon-name-part taxon-name-part-type="uncertainty-rank">cf.</tp:taxon-name-part> <tp:taxon-name-part taxon-name-part-type="species" reg="lima">lima</tp:taxon-name-part></tp:taxon-name>, and <italic><tp:taxon-name><tp:taxon-name-part taxon-name-part-type="genus" reg="Occidozyga">Occidozyga</tp:taxon-name-part> <tp:taxon-name-part taxon-name-part-type="species" reg="martensii">martensii</tp:taxon-name-part></tp:taxon-name></italic> also occurred in sympatry. Larval stages and eggs of the new species are unknown.</p></tp:treatment-sec><tp:treatment-sec sec-type="distribution" id="SECID0EHHAI"><title>Distribution.</title><p><italic><tp:taxon-name><tp:taxon-name-part taxon-name-part-type="genus" reg="Microhyla">Microhyla</tp:taxon-name-part> <tp:taxon-name-part taxon-name-part-type="species" reg="daklakensis">daklakensis</tp:taxon-name-part></tp:taxon-name></italic> sp. nov. is currently known only from the type locality in Nam Ka Nature Reserve, Krong No District, Dak Lak Province, Vietnam (Fig. <xref ref-type="fig" rid="F1">1</xref>). The species was recorded at an elevation of ca. 500 m a.s.l.</p></tp:treatment-sec><tp:treatment-sec sec-type="conservation status" id="SECID0E3HAI"><title>Conservation status.</title><p>Currently, the evergreen forest in Nam Ka Nature Reserve, Dak Lak Province, is connected with other forests in the Tay Nguyen Plateau. The extent of its actual distribution range requires further study. Given the available information, we suggest <italic><tp:taxon-name><tp:taxon-name-part taxon-name-part-type="genus" reg="Microhyla">Microhyla</tp:taxon-name-part> <tp:taxon-name-part taxon-name-part-type="species" reg="daklakensis">daklakensis</tp:taxon-name-part></tp:taxon-name></italic> sp. nov. be considered as Data Deficient following IUCN’s Red List categories (<xref ref-type="bibr" rid="B32">IUCN Standards and Petitions Subcommittee 2017</xref>).</p></tp:treatment-sec><tp:treatment-sec><!--Section generated to contain objects referenced in tp:taxon-treatment.--><fig id="F3" position="float" orientation="portrait"><object-id xmlns:xlink="http://www.w3.org/1999/xlink" content-type="doi" xlink:type="simple">10.3897/zookeys.1036.56919.figure3</object-id><object-id xmlns:xlink="http://www.w3.org/1999/xlink" content-type="arpha" xlink:type="simple">6BBFFC6B-43B9-5085-A527-BE0F89783A1E</object-id><label>Figure 3.</label><caption><p>Dorsolateral and ventral views of the specimens in life: comparative specimen of <italic><tp:taxon-name><tp:taxon-name-part taxon-name-part-type="genus" reg="Microhyla">Microhyla</tp:taxon-name-part> <tp:taxon-name-part taxon-name-part-type="species" reg="neglecta">neglecta</tp:taxon-name-part></tp:taxon-name></italic> (<named-content xmlns:xlink="http://www.w3.org/1999/xlink" content-type="dwc:institutional_code" xlink:type="simple">VNMN</named-content> 07344, male) (<bold>A, B</bold>); (<named-content xmlns:xlink="http://www.w3.org/1999/xlink" content-type="dwc:institutional_code" xlink:type="simple">VNMN</named-content> 07673, female) (<bold>C, D</bold>); comparative specimen of <italic><tp:taxon-name><tp:taxon-name-part taxon-name-part-type="genus" reg="Microhyla">M.</tp:taxon-name-part> <tp:taxon-name-part taxon-name-part-type="species" reg="pineticola">pineticola</tp:taxon-name-part></tp:taxon-name></italic> (<named-content xmlns:xlink="http://www.w3.org/1999/xlink" content-type="dwc:institutional_code" xlink:type="simple">VNMN</named-content> 07441, female) (<bold>E, F</bold>) and (<named-content xmlns:xlink="http://www.w3.org/1999/xlink" content-type="dwc:institutional_code" xlink:type="simple">VNMN</named-content> 07455, male) (<bold>G, H</bold>). Photographs by CV Hoang and NL Orlov. Dorsolateral and ventral views of the specimens in life: comparative specimen of <italic><tp:taxon-name><tp:taxon-name-part taxon-name-part-type="genus" reg="Microhyla">M.</tp:taxon-name-part></tp:taxon-name> ‘<tp:taxon-name><tp:taxon-name-part taxon-name-part-type="genus" reg="Microhyla"/><tp:taxon-name-part taxon-name-part-type="species" reg="heymonsi">heymonsi</tp:taxon-name-part></tp:taxon-name></italic>’ (KPMĐ2018.42, male) (<bold>I, J</bold>); the holotype of <italic><tp:taxon-name><tp:taxon-name-part taxon-name-part-type="genus" reg="Microhyla">Microhyla</tp:taxon-name-part> <tp:taxon-name-part taxon-name-part-type="species" reg="daklakensis">daklakensis</tp:taxon-name-part></tp:taxon-name></italic> sp. nov. (<named-content xmlns:xlink="http://www.w3.org/1999/xlink" content-type="dwc:institutional_code" xlink:type="simple">VNMN</named-content> 06877, male) (<bold>K, L</bold>); the paratype of <italic><tp:taxon-name><tp:taxon-name-part taxon-name-part-type="genus" reg="Microhyla">Microhyla</tp:taxon-name-part> <tp:taxon-name-part taxon-name-part-type="species" reg="ninhthuanensis">ninhthuanensis</tp:taxon-name-part></tp:taxon-name></italic> sp. nov. (<named-content xmlns:xlink="http://www.w3.org/1999/xlink" content-type="dwc:institutional_code" xlink:type="simple">ZISP</named-content> 14254 (HAO186), female) (<bold>M</bold>). Photographs by CV Hoang and NL Orlov.</p></caption><graphic xmlns:xlink="http://www.w3.org/1999/xlink" xlink:href="zookeys-1036-047-g003.jpg" position="float" orientation="portrait" xlink:type="simple" id="oo_539475.jpg"><uri content-type="original_file" xlink:type="simple">https://binary.pensoft.net/fig/539475</uri></graphic></fig><fig id="F4" position="float" orientation="portrait"><object-id xmlns:xlink="http://www.w3.org/1999/xlink" content-type="doi" xlink:type="simple">10.3897/zookeys.1036.56919.figure4</object-id><object-id xmlns:xlink="http://www.w3.org/1999/xlink" content-type="arpha" xlink:type="simple">21364978-26CB-5F7D-9BC9-3D395790BF2A</object-id><label>Figure 4.</label><caption><p>Dorsolateral and ventral views of the specimens in preservative: comparative specimen of <italic><tp:taxon-name><tp:taxon-name-part taxon-name-part-type="genus" reg="Microhyla">Microhyla</tp:taxon-name-part> <tp:taxon-name-part taxon-name-part-type="species" reg="neglecta">neglecta</tp:taxon-name-part></tp:taxon-name></italic> (<named-content xmlns:xlink="http://www.w3.org/1999/xlink" content-type="dwc:institutional_code" xlink:type="simple">VNMN</named-content> 07344, male) (<bold>A, B</bold>), comparative specimen of <italic><tp:taxon-name><tp:taxon-name-part taxon-name-part-type="genus" reg="Microhyla">M.</tp:taxon-name-part> <tp:taxon-name-part taxon-name-part-type="species" reg="pineticola">pineticola</tp:taxon-name-part></tp:taxon-name></italic> (<named-content xmlns:xlink="http://www.w3.org/1999/xlink" content-type="dwc:institutional_code" xlink:type="simple">VNMN</named-content> 07719, male) (<bold>C, D</bold>). Photographs by CV Hoang. Scale bars 4 mm. Dorsolateral and ventral views of the specimens in preservative: the holotype of <italic><tp:taxon-name><tp:taxon-name-part taxon-name-part-type="genus" reg="Microhyla">Microhyla</tp:taxon-name-part> <tp:taxon-name-part taxon-name-part-type="species" reg="daklakensis">daklakensis</tp:taxon-name-part></tp:taxon-name></italic> sp. nov. (<named-content xmlns:xlink="http://www.w3.org/1999/xlink" content-type="dwc:institutional_code" xlink:type="simple">VNMN</named-content> 06877, male) (<bold>E, F</bold>); and the holotype of <italic><tp:taxon-name><tp:taxon-name-part taxon-name-part-type="genus" reg="Microhyla">Microhyla</tp:taxon-name-part> <tp:taxon-name-part taxon-name-part-type="species" reg="ninhthuanensis">ninhthuanensis</tp:taxon-name-part></tp:taxon-name></italic> sp. nov. (<named-content xmlns:xlink="http://www.w3.org/1999/xlink" content-type="dwc:institutional_code" xlink:type="simple">VNMN</named-content> 2021.01, male) (<bold>G, H</bold>). Photographs by CV Hoang. Scale bars 4 mm.</p></caption><graphic xmlns:xlink="http://www.w3.org/1999/xlink" xlink:href="zookeys-1036-047-g004.jpg" position="float" orientation="portrait" xlink:type="simple" id="oo_539480.jpg"><uri content-type="original_file" xlink:type="simple">https://binary.pensoft.net/fig/539480</uri></graphic></fig><fig id="F5" position="float" orientation="portrait"><object-id xmlns:xlink="http://www.w3.org/1999/xlink" content-type="doi" xlink:type="simple">10.3897/zookeys.1036.56919.figure5</object-id><object-id xmlns:xlink="http://www.w3.org/1999/xlink" content-type="arpha" xlink:type="simple">073C30DB-8F2F-56DB-AF14-D366A99789ED</object-id><label>Figure 5.</label><caption><p>Lateral view of the head, right hand and right food of <italic><tp:taxon-name><tp:taxon-name-part taxon-name-part-type="genus" reg="Microhyla">Microhyla</tp:taxon-name-part> <tp:taxon-name-part taxon-name-part-type="species" reg="neglecta">neglecta</tp:taxon-name-part></tp:taxon-name></italic> (<named-content xmlns:xlink="http://www.w3.org/1999/xlink" content-type="dwc:institutional_code" xlink:type="simple">VNMN</named-content> 07344, male) (<bold>A, B, C</bold>); comparative specimen of <italic><tp:taxon-name><tp:taxon-name-part taxon-name-part-type="genus" reg="Microhyla">Microhyla</tp:taxon-name-part> <tp:taxon-name-part taxon-name-part-type="species" reg="pineticola">pineticola</tp:taxon-name-part></tp:taxon-name></italic> (<named-content xmlns:xlink="http://www.w3.org/1999/xlink" content-type="dwc:institutional_code" xlink:type="simple">VNMN</named-content> 07719, male) (<bold>D, E, F</bold>); <italic><tp:taxon-name><tp:taxon-name-part taxon-name-part-type="genus" reg="Microhyla">Microhyla</tp:taxon-name-part> <tp:taxon-name-part taxon-name-part-type="species" reg="daklakensis">daklakensis</tp:taxon-name-part></tp:taxon-name></italic> sp. nov. (<named-content xmlns:xlink="http://www.w3.org/1999/xlink" content-type="dwc:institutional_code" xlink:type="simple">VNMN</named-content> 06877, male) (<bold>G, H, I</bold>); and <italic><tp:taxon-name><tp:taxon-name-part taxon-name-part-type="genus" reg="Microhyla">Microhyla</tp:taxon-name-part> <tp:taxon-name-part taxon-name-part-type="species" reg="ninhthuanensis">ninhthuanensis</tp:taxon-name-part></tp:taxon-name></italic> sp. nov. (HAO73, male) (<bold>J, K, L</bold>). Photographs by CV Hoang.</p></caption><graphic xmlns:xlink="http://www.w3.org/1999/xlink" xlink:href="zookeys-1036-047-g005.jpg" position="float" orientation="portrait" xlink:type="simple" id="oo_539481.jpg"><uri content-type="original_file" xlink:type="simple">https://binary.pensoft.net/fig/539481</uri></graphic></fig><table-wrap id="T1" position="float" orientation="portrait"><label>Table 1.</label><caption><p>Selected diagnostic characters for the comparisons between the species of the <italic><tp:taxon-name><tp:taxon-name-part taxon-name-part-type="genus" reg="Microhyla">Microhyla</tp:taxon-name-part> <tp:taxon-name-part taxon-name-part-type="species" reg="heymonsi">heymonsi</tp:taxon-name-part></tp:taxon-name></italic> group.</p></caption><table id="TID0ELWAI" rules="all"><tbody><tr><th rowspan="1" colspan="1"/><th rowspan="1" colspan="1"><italic><tp:taxon-name><tp:taxon-name-part taxon-name-part-type="genus" reg="Microhyla">M.</tp:taxon-name-part></tp:taxon-name></italic> ‘<italic><tp:taxon-name><tp:taxon-name-part taxon-name-part-type="genus" reg="Microhyla"/><tp:taxon-name-part taxon-name-part-type="species" reg="heymonsi">heymonsi</tp:taxon-name-part></tp:taxon-name></italic>’</th><th rowspan="1" colspan="1"><italic><tp:taxon-name><tp:taxon-name-part taxon-name-part-type="genus" reg="Microhyla">Microhyla</tp:taxon-name-part> <tp:taxon-name-part taxon-name-part-type="species" reg="daklakensis">daklakensis</tp:taxon-name-part></tp:taxon-name></italic> sp. nov.</th><th rowspan="1" colspan="1"><italic><tp:taxon-name><tp:taxon-name-part taxon-name-part-type="genus" reg="Microhyla">Microhyla</tp:taxon-name-part> <tp:taxon-name-part taxon-name-part-type="species" reg="ninhthuanensis">ninhthuanensis</tp:taxon-name-part></tp:taxon-name></italic> sp. nov.</th></tr><tr><td rowspan="1" colspan="1"><abbrev xmlns:xlink="http://www.w3.org/1999/xlink" xlink:title="snout-vent length" id="ABBRID0EXYAG" xlink:type="simple">SVL</abbrev> M</td><td rowspan="1" colspan="1">16.5–22.0</td><td rowspan="1" colspan="1">17.7–20.1</td><td rowspan="1" colspan="1">17.3–18.8</td></tr><tr><td rowspan="1" colspan="1"><abbrev xmlns:xlink="http://www.w3.org/1999/xlink" xlink:title="snout-vent length" id="ABBRID0EJZAG" xlink:type="simple">SVL</abbrev> F</td><td rowspan="1" colspan="1">18.0–26.5</td><td rowspan="1" colspan="1">22.9–26.8</td><td rowspan="1" colspan="1">21.6–23.6</td></tr><tr><td rowspan="1" colspan="1">Habit</td><td rowspan="1" colspan="1">Stocky</td><td rowspan="1" colspan="1">Stocky</td><td rowspan="1" colspan="1">Stocky</td></tr><tr><td rowspan="1" colspan="1">Snout profile</td><td rowspan="1" colspan="1">rounded, obtusely pointed</td><td rowspan="1" colspan="1">rounded</td><td rowspan="1" colspan="1">rounded</td></tr><tr><td rowspan="1" colspan="1">Dorsal skin</td><td rowspan="1" colspan="1">smooth</td><td rowspan="1" colspan="1">smooth</td><td rowspan="1" colspan="1">smooth</td></tr><tr><td rowspan="1" colspan="1">F1 vs. F2</td><td rowspan="1" colspan="1">F1 ≤ ½ F2</td><td rowspan="1" colspan="1">F1 &gt; ½ F2</td><td rowspan="1" colspan="1">F1 ≤ ½ F2</td></tr><tr><td rowspan="1" colspan="1">Disks on distal end of fingers</td><td rowspan="1" colspan="1">present</td><td rowspan="1" colspan="1">present</td><td rowspan="1" colspan="1">present</td></tr><tr><td rowspan="1" colspan="1">Dorsal median longitudinal line grooves on finger disks</td><td rowspan="1" colspan="1">usually present</td><td rowspan="1" colspan="1">present</td><td rowspan="1" colspan="1">present</td></tr><tr><td rowspan="1" colspan="1">Disks on distal end of toes</td><td rowspan="1" colspan="1">present</td><td rowspan="1" colspan="1">present</td><td rowspan="1" colspan="1">present</td></tr><tr><td rowspan="1" colspan="1">Dorsal peripheral grooves on toe disks</td><td rowspan="1" colspan="1">usually present</td><td rowspan="1" colspan="1">present</td><td rowspan="1" colspan="1">present</td></tr><tr><td rowspan="1" colspan="1">Presence or absence of superciliary tubercles</td><td rowspan="1" colspan="1">absent</td><td rowspan="1" colspan="1">absent</td><td rowspan="1" colspan="1">absent</td></tr><tr><td rowspan="1" colspan="1">Presence or absence of light dorsomedial (vertebral) line</td><td rowspan="1" colspan="1">present</td><td rowspan="1" colspan="1">present</td><td rowspan="1" colspan="1">present</td></tr><tr><td rowspan="1" colspan="1">Tibiotarsal articulation</td><td rowspan="1" colspan="1">shorter than snout</td><td rowspan="1" colspan="1">shorter than snout</td><td rowspan="1" colspan="1">shorter than snout</td></tr><tr><td rowspan="1" colspan="1">Foot webbing</td><td rowspan="1" colspan="1">I2 – 2½II2 – 3III3 – 4IV4⅓ – 3V</td><td rowspan="1" colspan="1">I2 – 2½II2 – 3III3 – 4IV4⅓ – 3V</td><td rowspan="1" colspan="1">I2 – 2½II2 – 3III3 – 4IV4⅓ – 3V</td></tr><tr><td rowspan="1" colspan="1">Distribution</td><td rowspan="1" colspan="1">S China, NE India, SE Asia to Sumatra</td><td rowspan="1" colspan="1">Dak Lak</td><td rowspan="1" colspan="1">Ninh Thuan</td></tr></tbody></table></table-wrap><supplementary-material xmlns:xlink="http://www.w3.org/1999/xlink" id="S1" position="float" orientation="portrait" xlink:type="simple"><object-id content-type="doi" xlink:type="simple">10.3897/zookeys.1036.56919.suppl1</object-id><object-id content-type="arpha" xlink:type="simple">44ED373A-7871-5370-9A4A-72CDC43E1A6B</object-id><label>Supplementary material 1</label><caption><p>Tables S1–S6</p></caption><statement content-type="dataType"><label>Data type</label><p>species data</p></statement><statement content-type="notes"><label>Explanation note</label><p><bold>Table S1.</bold> Specimens of <italic><tp:taxon-name><tp:taxon-name-part taxon-name-part-type="genus" reg="Microhyla">Microhyla</tp:taxon-name-part></tp:taxon-name></italic> and <italic><tp:taxon-name><tp:taxon-name-part taxon-name-part-type="genus" reg="Nanohyla">Nanohyla</tp:taxon-name-part></tp:taxon-name></italic> used in the morphological and molecular analyses. <bold>Table S2.</bold> Specimens and sequences of <italic><tp:taxon-name><tp:taxon-name-part taxon-name-part-type="genus" reg="Microhyla">Microhyla</tp:taxon-name-part></tp:taxon-name></italic> and outgroup <tp:taxon-name><tp:taxon-name-part taxon-name-part-type="family">Microhylidae</tp:taxon-name-part></tp:taxon-name> representatives used in molecular analyses. <bold>Table S3.</bold> Uncorrected (“p”) distance matrix showing percentage pair-wise genetic divergence 12S rRNA16S rRNA between members of the <italic><tp:taxon-name><tp:taxon-name-part taxon-name-part-type="genus" reg="Microhyla">Microhyla</tp:taxon-name-part></tp:taxon-name></italic> species group. <bold>Table S4.</bold> Measurements (in mm) and proportions of the type series of <italic><tp:taxon-name><tp:taxon-name-part taxon-name-part-type="genus" reg="Microhyla">M.</tp:taxon-name-part> <tp:taxon-name-part taxon-name-part-type="species" reg="neglecta">neglecta</tp:taxon-name-part></tp:taxon-name></italic>, <italic><tp:taxon-name><tp:taxon-name-part taxon-name-part-type="genus" reg="Microhyla">M.</tp:taxon-name-part> <tp:taxon-name-part taxon-name-part-type="species" reg="pineticola">pineticola</tp:taxon-name-part></tp:taxon-name></italic>, <italic><tp:taxon-name><tp:taxon-name-part taxon-name-part-type="genus" reg="Microhyla">Microhyla</tp:taxon-name-part> <tp:taxon-name-part taxon-name-part-type="species" reg="ninhthuanensis">ninhthuanensis</tp:taxon-name-part></tp:taxon-name></italic> sp. nov., <italic><tp:taxon-name><tp:taxon-name-part taxon-name-part-type="genus" reg="Microhyla">Microhyla</tp:taxon-name-part> <tp:taxon-name-part taxon-name-part-type="species" reg="daklakensis">daklakensis</tp:taxon-name-part></tp:taxon-name></italic> sp. nov., and <italic><tp:taxon-name><tp:taxon-name-part taxon-name-part-type="genus" reg="Microhyla">M.</tp:taxon-name-part></tp:taxon-name></italic> '<italic><tp:taxon-name><tp:taxon-name-part taxon-name-part-type="genus" reg="Microhyla"/><tp:taxon-name-part taxon-name-part-type="species" reg="heymonsi">heymonsi</tp:taxon-name-part></tp:taxon-name></italic>'. <bold>Table S5.</bold> Selected diagnostic characters for the species in the genus <italic><tp:taxon-name><tp:taxon-name-part taxon-name-part-type="genus" reg="Microhyla">Microhyla</tp:taxon-name-part></tp:taxon-name></italic> (modified from Poyakov et al. 2014; <xref ref-type="bibr" rid="B45">Nguyen et al. 2019</xref>). All measurements are given in millimeters (mm). <bold>Table S6.</bold> Variable loadings for principal components with Eigenvalue greater than 0.01, from morphometric characters corrected by <abbrev xlink:title="snout-vent length" id="ABBRID0EV6DI" xlink:type="simple">SVL</abbrev>. All measurements are given in millimeters (mm).</p></statement><media xlink:href="zookeys-1036-047-s001.xlsx" mimetype="application" mime-subtype="vnd.openxmlformats-officedocument.spreadsheetml.sheet" position="float" orientation="portrait" xlink:type="simple" id="oo_539482.xlsx"><uri content-type="original_file" xlink:type="simple">https://binary.pensoft.net/file/539482</uri></media><permissions><license xlink:type="simple"><license-p>This dataset is made available under the Open Database License (http://opendatacommons.org/licenses/odbl/1.0/). The Open Database License (ODbL) is a license agreement intended to allow users to freely share, modify, and use this Dataset while maintaining this same freedom for others, provided that the original source and author(s) are credited.</license-p></license></permissions><attrib specific-use="authors">Chung Van Hoang, Tao Thien Nguyen, Hoa Thi Ninh, Anh Mai Luong, Cuong The Pham, Truong Quang Nguyen, Nikolai L. Orlov, Youhua Chen, Bin Wang, Thomas Ziegler, Jianping Jiang</attrib></supplementary-material><fig id="F1" position="float" orientation="portrait"><object-id xmlns:xlink="http://www.w3.org/1999/xlink" content-type="doi" xlink:type="simple">10.3897/zookeys.1036.56919.figure1</object-id><object-id xmlns:xlink="http://www.w3.org/1999/xlink" content-type="arpha" xlink:type="simple">FD3008D7-2F4A-56EE-8060-DF6F71C7CD90</object-id><label>Figure 1.</label><caption><p>Map showing the type localities of <italic><tp:taxon-name><tp:taxon-name-part taxon-name-part-type="genus" reg="Microhyla">Microhyla</tp:taxon-name-part> <tp:taxon-name-part taxon-name-part-type="species" reg="ninhthuanensis">ninhthuanensis</tp:taxon-name-part></tp:taxon-name></italic> sp. nov. in Ninh Thuan Province (<bold>2</bold>) and <italic><tp:taxon-name><tp:taxon-name-part taxon-name-part-type="genus" reg="Microhyla">Microhyla</tp:taxon-name-part> <tp:taxon-name-part taxon-name-part-type="species" reg="daklakensis">daklakensis</tp:taxon-name-part></tp:taxon-name></italic> sp. nov. in Dak Lak Province (<bold>1</bold>) in Tay Nguyen Plateau (Central Highlands) of Vietnam (EJ Sterling and K Koy kindly provided the map).</p></caption><graphic xmlns:xlink="http://www.w3.org/1999/xlink" xlink:href="zookeys-1036-047-g001.jpg" position="float" orientation="portrait" xlink:type="simple" id="oo_539473.jpg"><uri content-type="original_file" xlink:type="simple">https://binary.pensoft.net/fig/539473</uri></graphic></fig><fig id="F6" position="float" orientation="portrait"><object-id xmlns:xlink="http://www.w3.org/1999/xlink" content-type="doi" xlink:type="simple">10.3897/zookeys.1036.56919.figure6</object-id><object-id xmlns:xlink="http://www.w3.org/1999/xlink" content-type="arpha" xlink:type="simple">BC543336-A96E-5F6C-ADB2-FAAE8C70970C</object-id><label>Figure 6.</label><caption><p>Habitat of <italic><tp:taxon-name><tp:taxon-name-part taxon-name-part-type="genus" reg="Microhyla">Microhyla</tp:taxon-name-part> <tp:taxon-name-part taxon-name-part-type="species" reg="daklakensis">daklakensis</tp:taxon-name-part></tp:taxon-name></italic> sp. nov. in Nam Ka NR, Dak Lak Province (<bold>A</bold>); and of <italic><tp:taxon-name><tp:taxon-name-part taxon-name-part-type="genus" reg="Microhyla">Microhyla</tp:taxon-name-part> <tp:taxon-name-part taxon-name-part-type="species" reg="ninhthuanensis">ninhthuanensis</tp:taxon-name-part></tp:taxon-name></italic> sp. nov. in Phuoc Binh NP, Ninh Thuan Province (<bold>B</bold>), Vietnam. Photos by C. V. Hoang.</p></caption><graphic xmlns:xlink="http://www.w3.org/1999/xlink" xlink:href="zookeys-1036-047-g006.jpg" position="float" orientation="portrait" xlink:type="simple" id="oo_539478.jpg"><uri content-type="original_file" xlink:type="simple">https://binary.pensoft.net/fig/539478</uri></graphic></fig><fig id="F2" position="float" orientation="portrait"><object-id xmlns:xlink="http://www.w3.org/1999/xlink" content-type="doi" xlink:type="simple">10.3897/zookeys.1036.56919.figure2</object-id><object-id xmlns:xlink="http://www.w3.org/1999/xlink" content-type="arpha" xlink:type="simple">4A1E41C2-8015-5F41-9189-F681EA6983EC</object-id><label>Figure 2.</label><caption><p>Bayesian Inference of the matrilineal genealogy of <italic><tp:taxon-name><tp:taxon-name-part taxon-name-part-type="genus" reg="Microhyla">Microhyla</tp:taxon-name-part></tp:taxon-name></italic> derived from the analysis of 1979 <abbrev xmlns:xlink="http://www.w3.org/1999/xlink" xlink:title="base pair" id="ABBRID0ELDAG" xlink:type="simple">bp</abbrev> of 12S rRNA–16S rRNA mtDNA sequences. Numbers above and below branches are Bayesian posterior probabilities and <abbrev xmlns:xlink="http://www.w3.org/1999/xlink" xlink:title="Maximum Likelihood" id="ABBRID0EPDAG" xlink:type="simple">ML</abbrev> bootstrap values. The scale bar represents 0.05 nucleotide substitutions per site.</p></caption><graphic xmlns:xlink="http://www.w3.org/1999/xlink" xlink:href="zookeys-1036-047-g002.jpg" position="float" orientation="portrait" xlink:type="simple" id="oo_539474.jpg"><uri content-type="original_file" xlink:type="simple">https://binary.pensoft.net/fig/539474</uri></graphic></fig></tp:treatment-sec><ref-list><ref id="B45"><mixed-citation xmlns:xlink="http://www.w3.org/1999/xlink" xlink:type="simple"><person-group><name name-style="western"><surname>Nguyen</surname><given-names>TL</given-names></name><name name-style="western"><surname>Poyarkov</surname><given-names>NA</given-names></name><name name-style="western"><surname>Nguyen</surname><given-names>TT</given-names></name><name name-style="western"><surname>Nguyen</surname><given-names>TA</given-names></name><name name-style="western"><surname>Tran</surname><given-names>VH</given-names></name><name name-style="western"><surname>Gorin</surname><given-names>VA</given-names></name><name name-style="western"><surname>Murphy</surname><given-names>RW</given-names></name><name name-style="western"><surname>Nguyen</surname><given-names>NS</given-names></name></person-group> (<year>2019</year>) <article-title>A new species of the genus <italic><tp:taxon-name><tp:taxon-name-part taxon-name-part-type="genus">Microhyla</tp:taxon-name-part></tp:taxon-name></italic> Tschudi, 1838 (<tp:taxon-name><tp:taxon-name-part taxon-name-part-type="class">Amphibia</tp:taxon-name-part></tp:taxon-name>: <tp:taxon-name><tp:taxon-name-part taxon-name-part-type="order">Anura</tp:taxon-name-part></tp:taxon-name>: <tp:taxon-name><tp:taxon-name-part taxon-name-part-type="family">Microhylidae</tp:taxon-name-part></tp:taxon-name>) from Tay Nguyen Plateau, Central Vietnam.</article-title><source>Zootaxa</source><volume>4543</volume>: <fpage>549</fpage>–<lpage>580</lpage>. <ext-link xlink:type="simple" ext-link-type="doi" xlink:href="10.11646/zootaxa.4543.4.4">https://doi.org/10.11646/zootaxa.4543.4.4</ext-link></mixed-citation></ref><ref id="B32"><mixed-citation xmlns:xlink="http://www.w3.org/1999/xlink" xlink:type="simple"><institution xlink:type="simple">IUCN Standards and Petitions Subcommittee</institution> (<year>2017</year>) Guidelines for Using the IUCN Red List Categories and Criteria. Version 13. Prepared by the Standards and Petitions Subcommittee. <ext-link xlink:type="simple" ext-link-type="uri" xlink:href="http://www.iucnredlist.org/documents/RedListGuidelines.pdf">http://www.iucnredlist.org/documents/RedListGuidelines.pdf</ext-link> [accessed January 2021]</mixed-citation></ref></ref-list></tp:taxon-treatment>
