# Supplementary material for: Two new cryptic species of Microhyla Tschudi, 1838 (Amphibia, Anura, Microhylidae) related to the M. heymonsi group from central Vietnam
Source: Zookeys. 2021 May 5;1036:47–74. doi: 10.3897/zookeys.1036.56919 (PMC8116321; doi:10.3897/zookeys.1036.56919)
Supplement: Supplementary material 1 — Tables S1–S6 [file zookeys-1036-047-s001.xlsx]

## Sheet: Table S1
Table S1. Specimens of Microhyla and Nanohyla used in the morphological and molecular analyses
No	Voucher no	Species	Collections	Loaction	Sex
1	HAO74	M. ninhthuanensis sp. nov.	Institute of Ecology and Biological Resources (IEBR)	Vietnam: Ninh Thuan, Phuoc Binh	Male
2	HAO184	M. ninhthuanensis sp. nov.	Vietnam National Museum of Nature (VNMN)	Vietnam: Ninh Thuan, Phuoc Binh	Male
3	HAO78	M. ninhthuanensis sp. nov.	Vietnam National Museum of Nature (VNMN)	Vietnam: Ninh Thuan, Phuoc Binh	Male
4	HAO73	M. ninhthuanensis sp. nov.	Vietnam National Museum of Nature (VNMN)	Vietnam: Ninh Thuan, Phuoc Binh	Male
5	HAO185	M. ninhthuanensis sp. nov.	Chengdu Institute of Biology (CIB), Chengdu, Sichuan, China	Vietnam: Ninh Thuan, Phuoc Binh	Male
6	HAO77	M. ninhthuanensis sp. nov.	Institute of Ecology and Biological Resources (IEBR)	Vietnam: Ninh Thuan, Phuoc Binh	Male
7	HAO80	M. ninhthuanensis sp. nov.	Vietnam National Museum of Nature (VNMN)	Vietnam: Ninh Thuan, Phuoc Binh	Male
8	HAO76	M. ninhthuanensis sp. nov.	Institute of Ecology and Biological Resources (IEBR)	Vietnam: Ninh Thuan, Phuoc Binh	Male
9	HAO79	M. ninhthuanensis sp. nov.	Vietnam National Museum of Nature (VNMN)	Vietnam: Ninh Thuan, Phuoc Binh	Male
10	HAO75	M. ninhthuanensis sp. nov.	Zoological Institute of the Russian Academy of Sciences (ZISP)	Vietnam: Ninh Thuan, Phuoc Binh	Female
11	HAO186	M. ninhthuanensis sp. nov.	Zoological Institute of the Russian Academy of Sciences (ZISP)	Vietnam: Ninh Thuan, Phuoc Binh	Female
12	VNMN06817	M. daklakensis sp. nov.	Institute of Ecology and Biological Resources (IEBR)	Vietnam: Dak Lak, Nam Kar	Male
13	VNMN06902	M. daklakensis sp. nov.	Chengdu Institute of Biology (CIB), Chengdu, Sichuan, China	Vietnam: Dak Lak, Nam Kar	Male
14	VNMN06877	M. daklakensis sp. nov.	Vietnam National Museum of Nature (VNMN)	Vietnam: Dak Lak, Nam Kar	Male
15	VNMN06884	M. daklakensis sp. nov.	Institute of Ecology and Biological Resources (IEBR)	Vietnam: Dak Lak, Nam Kar	Male
16	VNMN06818	M. daklakensis sp. nov.	Vietnam National Museum of Nature (VNMN)	Vietnam: Dak Lak, Nam Kar	Female
17	VNMN06867	M. daklakensis sp. nov.	Zoological Institute of the Russian Academy of Sciences (ZISP)	Vietnam: Dak Lak, Nam Kar	Female
18	VNMN06869	M. daklakensis sp. nov.	Zoological Institute of the Russian Academy of Sciences (ZISP)	Vietnam: Dak Lak, Nam Kar	Female
19	VNMN06887	M. daklakensis sp. nov.	Zoological Institute of the Russian Academy of Sciences (ZISP)	Vietnam: Dak Lak, Nam Kar	Female
20	VNMN06868	M. daklakensis sp. nov.	Zoological Institute of the Russian Academy of Sciences (ZISP)	Vietnam: Dak Lak, Nam Kar	Female
21	VNMN06858	M. daklakensis sp. nov.	Chengdu Institute of Biology (CIB), Chengdu, Sichuan, China	Vietnam: Dak Lak, Nam Kar	Female
22	KPMĐ-2018-01	M. heymonsi	Institute of Ecology and Biological Resources (IEBR)	Vietnam: Kon Tum, Kon Plong	Male
23	KP-MĐ-2018-26	M. heymonsi	Institute of Ecology and Biological Resources (IEBR)	Vietnam: Kon Tum, Kon Plong	Male
24	KP-MĐ-2018-37	M. heymonsi	Institute of Ecology and Biological Resources (IEBR)	Vietnam: Kon Tum, Kon Plong	Male
25	KP-MĐ-2018-42	M. heymonsi	Institute of Ecology and Biological Resources (IEBR)	Vietnam: Kon Tum, Kon Plong	Male
26	VNMN04284	M. heymonsi	Vietnam National Museum of Nature (VNMN)	Vietnam: Kon Tum, Kon Plong	Male
27	VNMN04286	M. heymonsi	Vietnam National Museum of Nature (VNMN)	Vietnam: Kon Tum, Kon Plong	Male
28	VNMN04450	M. heymonsi	Vietnam National Museum of Nature (VNMN)	Vietnam: Kon Tum, Kon Plong	Male
29	VNMN04449	M. heymonsi	Vietnam National Museum of Nature (VNMN)	Vietnam: Kon Tum, Kon Plong	Female
30	KP-MĐ-2018-25	M. heymonsi	Institute of Ecology and Biological Resources (IEBR)	Vietnam: Kon Tum, Kon Plong	Female
31	VNMN07455	M. pineticola	Vietnam National Museum of Nature (VNMN)	Vietnam: Lam Dong, Bi Duop Nui Ba	Male
32	VNMN07701	M. pineticola	Vietnam National Museum of Nature (VNMN)	Vietnam: Lam Dong, Bi Duop Nui Ba	Male
33	VNMN07703	M. pineticola	Vietnam National Museum of Nature (VNMN)	Vietnam: Lam Dong, Bi Duop Nui Ba	Male
34	VNMN07712	M. pineticola	Vietnam National Museum of Nature (VNMN)	Vietnam: Lam Dong, Bi Duop Nui Ba	Male
35	VNMN07719	M. pineticola	Vietnam National Museum of Nature (VNMN)	Vietnam: Lam Dong, Bi Duop Nui Ba	Male
36	VNMN07717	M. pineticola	Vietnam National Museum of Nature (VNMN)	Vietnam: Lam Dong, Bi Duop Nui Ba	Male
37	VNMN07456	M. pineticola	Vietnam National Museum of Nature (VNMN)	Vietnam: Lam Dong, Bi Duop Nui Ba	Male
38	VNMN07716	M. pineticola	Vietnam National Museum of Nature (VNMN)	Vietnam: Lam Dong, Bi Duop Nui Ba	Male
39	VNMN07709	M. pineticola	Vietnam National Museum of Nature (VNMN)	Vietnam: Lam Dong, Bi Duop Nui Ba	Male
40	VNMN07462	M. pineticola	Vietnam National Museum of Nature (VNMN)	Vietnam: Lam Dong, Bi Duop Nui Ba	Male
41	VNMN07454	M. pineticola	Vietnam National Museum of Nature (VNMN)	Vietnam: Lam Dong, Bi Duop Nui Ba	Male
42	VNMN07457	M. pineticola	Vietnam National Museum of Nature (VNMN)	Vietnam: Lam Dong, Bi Duop Nui Ba	Male
43	CYS 2019 57	M. pineticola	Institute of Ecology and Biological Resources (IEBR)	Vietnam: Lam Dong, Bi Duop Nui Ba	Female
44	VNMN07692	M. pineticola	Vietnam National Museum of Nature (VNMN)	Vietnam: Lam Dong, Bi Duop Nui Ba	Female
45	VNMN07479	M. pineticola	Vietnam National Museum of Nature (VNMN)	Vietnam: Lam Dong, Bi Duop Nui Ba	Female
46	VNMN07702	M. pineticola	Vietnam National Museum of Nature (VNMN)	Vietnam: Lam Dong, Bi Duop Nui Ba	Female
47	VNMN07645	M. pineticola	Vietnam National Museum of Nature (VNMN)	Vietnam: Lam Dong, Bi Duop Nui Ba	Female
48	VNMN07715	M. pineticola	Vietnam National Museum of Nature (VNMN)	Vietnam: Lam Dong, Bi Duop Nui Ba	Female
49	VNMN07624	M. pineticola	Vietnam National Museum of Nature (VNMN)	Vietnam: Lam Dong, Bi Duop Nui Ba	Female
50	VNMN07441	M. pineticola	Vietnam National Museum of Nature (VNMN)	Vietnam: Lam Dong, Bi Duop Nui Ba	Female
51	VNMN07458	M. pineticola	Vietnam National Museum of Nature (VNMN)	Vietnam: Lam Dong, Bi Duop Nui Ba	Female
52	VNMN07615	M. pineticola	Vietnam National Museum of Nature (VNMN)	Vietnam: Lam Dong, Bi Duop Nui Ba	Female
53	VNMN07459	M. pineticola	Vietnam National Museum of Nature (VNMN)	Vietnam: Lam Dong, Bi Duop Nui Ba	Female
54	VNMN07449	M. neglecta	Institute of Ecology and Biological Resources (IEBR)	Vietnam: Lam Dong, Bi Duop Nui Ba	Male
55	VNMN07451	M. neglecta	Chengdu Institute of Biology (CIB), Chengdu, Sichuan, China	Vietnam: Lam Dong, Bi Duop Nui Ba	Male
56	VNMN07344	M. neglecta	Vietnam National Museum of Nature (VNMN)	Vietnam: Lam Dong, Bi Duop Nui Ba	Male
57	VNMN07578	M. neglecta	Vietnam National Museum of Nature (VNMN)	Vietnam: Lam Dong, Bi Duop Nui Ba	Male
58	VNMN07450	M. neglecta	Institute of Ecology and Biological Resources (IEBR)	Vietnam: Lam Dong, Bi Duop Nui Ba	Male
59	VNMN07673	M. neglecta	Zoological Institute of the Russian Academy of Sciences (ZISP)	Vietnam: Lam Dong, Bi Duop Nui Ba	Female
60	VNMN07480	M. neglecta	Chengdu Institute of Biology (CIB), Chengdu, Sichuan, China	Vietnam: Lam Dong, Bi Duop Nui Ba	Female
61	VNMN07612	M. neglecta	Zoological Institute of the Russian Academy of Sciences (ZISP)	Vietnam: Lam Dong, Bi Duop Nui Ba	Female
62	VNMN07438	M. neglecta	Vietnam National Museum of Nature (VNMN)	Vietnam: Lam Dong, Bi Duop Nui Ba	Female
63	VNMN07613	M. neglecta	Zoological Institute of the Russian Academy of Sciences (ZISP)	Vietnam: Lam Dong, Bi Duop Nui Ba	Female
64	VNMN07700	N. annamensis	Vietnam National Museum of Nature (VNMN)	Vietnam: Lam Dong, Bi Duop Nui Ba	Male
65	VNMN04287	N. nanapollexa	Vietnam National Museum of Nature (VNMN)	Vietnam: Kon Tum, Kon Plong	Male

## Sheet: Table S2
Table S2. Specimens and sequences of Microhyla and outgroup Microhylidae representatives used in molecular analyses.
No	Species	Locality	Voucher no	GenBank no.	Reference
1	M. neglecta	Vietnam: Lam Dong, Bi Duop Nui Ba	VNMN07344	MT808928	This study
2	M. neglecta	Vietnam: Lam Dong, Bi Duop Nui Ba	VNMN07612	MT808930	This study
3	M. neglecta	Vietnam: Lam Dong, Bi Duop Nui Ba	VNMN07578	MT808931	This study
4	M. neglecta	Vietnam: Lam Dong, Bi Duop Nui Ba	VNMN07480	MT808932	This study
5	M. neglecta	Vietnam: Lam Dong, Bi Duop Nui Ba	VNMN07613	MT808929	This study
6	M. pineticola	Vietnam: Lam Dong, Bi Duop Nui Ba	VNMN07719	MT819964	This study
7	M. pineticola	Vietnam: Lam Dong, Bi Duop Nui Ba	VNMN07645	MT819965	This study
8	M. pineticola	Vietnam: Lam Dong, Bi Duop Nui Ba	VNMN07624	MT819966	This study
9	M. pineticola	Vietnam: Lam Dong, Bi Duop Nui Ba	VNMN07615	MT819967	This study
10	M. pineticola	Vietnam: Lam Dong, Bi Duop Nui Ba	VNMN07479	MT819968	This study
11	M. pineticola	Vietnam: Lam Dong, Bi Duop Nui Ba	CYS.2019.57	MT808933	This study
12	M. ninhthuanensis sp. nov.	Vietnam: Ninh Thuan, Phuoc Binh	HAO185	MT808934	This study
13	M. ninhthuanensis sp. nov.	Vietnam: Ninh Thuan, Phuoc Binh	HAO80	MT808936	This study
14	M. ninhthuanensis sp. nov.	Vietnam: Ninh Thuan, Phuoc Binh	HAO78	MT808938	This study
15	M. ninhthuanensis sp. nov.	Vietnam: Ninh Thuan, Phuoc Binh	HAO75	MT808941	This study
16	M. ninhthuanensis sp. nov.	Vietnam: Ninh Thuan, Phuoc Binh	HAO74	MT808942	This study
17	M. ninhthuanensis sp. nov.	Vietnam: Ninh Thuan, Phuoc Binh	HAO184	MT808935	This study
18	M. ninhthuanensis sp. nov.	Vietnam: Ninh Thuan, Phuoc Binh	HAO79	MT808937	This study
19	M. ninhthuanensis sp. nov.	Vietnam: Ninh Thuan, Phuoc Binh	HAO77	MT808939	This study
20	M. ninhthuanensis sp. nov.	Vietnam: Ninh Thuan, Phuoc Binh	HAO76	MT808940	This study
21	M. ninhthuanensis sp. nov.	Vietnam: Ninh Thuan, Phuoc Binh	HAO73	MT808943	This study
22	M. ninhthuanensis sp. nov.	Vietnam: Ninh Thuan, Phuoc Binh	HAO186	MT808944	This study
23	M. daklakensis sp. nov.	Vietnam: Dak Lak, Nam Kar	VNMN06818	MT808945	This study
24	M. daklakensis sp. nov.	Vietnam: Dak Lak, Nam Kar	VNMN06817	MT808946	This study
25	M. daklakensis sp. nov.	Vietnam: Dak Lak, Nam Kar	VNMN06877	MT808950	This study
26	M. daklakensis sp. nov.	Vietnam: Dak Lak, Nam Kar	VNMN06868	MT808952	This study
27	M. daklakensis sp. nov.	Vietnam: Dak Lak, Nam Kar	VNMN06867	MT808953	This study
28	M. daklakensis sp. nov.	Vietnam: Dak Lak, Nam Kar	VNMN06902	MT808947	This study
29	M. daklakensis sp. nov.	Vietnam: Dak Lak, Nam Kar	VNMN06887	MT808948	This study
30	M. daklakensis sp. nov.	Vietnam: Dak Lak, Nam Kar	VNMN06858	MT808954	This study
31	M. daklakensis sp. nov.	Vietnam: Dak Lak, Nam Kar	VNMN06884	MT808949	This study
32	M. daklakensis sp. nov.	Vietnam: Dak Lak, Nam Kar	VNMN06869	MT808951	This study
33	M. achatina	Indonesia:Java, Ungaran	MZB Amp 16402	AB634656	Matsui et al. 2011
34	N. annamensis	Vietnam: Lam Dong, Bi Duop Nui Ba	VNMN07700	MT808955	This study
35	M. aurantiventris	Vietnam: Gia Lai, Tram Lap	ITBCZ4361	MH286426	Nguyen et al. 2019
36	M. annectens	Malaysia: Selangor, Genting	KUHE53373	AB634658	Matsui et al. 2011
37	M. beilunensis	China: Zhejiang, Ningbo, Beilun	CIB BL002	MH234535	Zhang et al. 2018
38	M. berdmorei	Myanmar: Sagaing, Alaungdaw Kathapa National Park	CAS:HERP:204876	KC179981	de Sa et al. 2012; Garg et al. 2019
39	M. borneensis	Malaysia: Sarawak, Gunung Serapi	KUHE53165	AB598329	Matsui 2011
40	M. butleri	Vietnam: A Roang, A Luoi	KUHE40591	AB634664	Matsui et al. 2011
41	M. chakrapanii	India: Andaman Islands	Not preserved	MH807389	Garg et al. 2019
42	M. darreli	India: Thiruvananthapuram, Karamana	ZSI/WGRC/V/A/962	MH807390	Garg et al. 2019
43	M. fissipes	China: Anhui, Huangshan	KUHE32943	AB201185	Matsui et al. 2005
44	M. gadjahmadai	Indonesia, Sumatra	MZB Amph 15292	MK034333	Atmaja et al. 2018
45	M. 'heymonsi'	NA	NA	AF215372	Vences 2000; Garg et al. 2019
46	M. 'heymonsi'	NA	NA	AY458596	Garg et al. 2019
47	M. 'heymonsi'	NA	NA	NC006406	Garg et al. 2019
48	M. 'heymonsi'	China: Sichuan, Zihuai	61002	KU840570	Garg et al. 2019
49	M. 'heymonsi'	NA	NA	AF285200	Garg et al. 2019
50	M. 'heymonsi'	NA	NA	AF285201	Garg et al. 2019
51	M. 'heymonsi'	Vietnam: Ha Giang, Yen Minh, Du Gia Commu ne, Khau Ria Village	AMNH A163850	DQ283382	Garg et al. 2019
52	M. 'heymonsi'	Vietnam: Vinh Phuc, Tam Dao	K739	KR827935	Garg et al. 2019
53	M. 'heymonsi'	Thailand	KU: field tag DSM 1136	HM359087	Garg et al. 2019
54	M. 'heymonsi'	Thailand	KU: field tag DSM 1152	HM359088	Garg et al. 2019
55	M. 'heymonsi'	Thailand	KU: field tag DSM 1153	HM359089	Garg et al. 2019
56	M. 'heymonsi'	Thailand	KU: field tag DSM 1205	HM359090	Garg et al. 2019
57	M. 'heymonsi'	Laos: Luang Prabang, Luang Prabang	1997.84	KR827932	Garg et al. 2019
58	M. 'heymonsi'	Laos: Viangchan, Vientiane	1999.61	KR827934	Garg et al. 2019
59	M. 'heymonsi'	Thailand: Bangkok, Kasetsart University	0974Y2	KR827937	Garg et al. 2019
60	M. 'heymonsi'	Thailand: Bangkok, Kasetsart University	0974Y1	KR827938	Garg et al. 2019
61	M. 'heymonsi'	Thailand: Chiang Mai, Doi Chiang Dao	K3066	KR827940	Garg et al. 2019
62	M. 'heymonsi'	Laos: Luang Prabang, Ban Nong Di	2006.23	KR827943	Garg et al. 2019
63	M. 'heymonsi'	Laos: Luang Prabang, Ban Keng Koung	2006.23	KR827944	Garg et al. 2019
64	M. 'heymonsi'	Laos: Phongsali, Long Nai Khao	2004.04	KR827933	Garg et al. 2019
65	M. 'heymonsi'	Laos: Luang Prabang, Ban Sop Choun	2006.23	KR827936	Garg et al. 2019
66	M. 'heymonsi'	Laos: Luang Prabang, Ban Sop Khao	2006.23	KR827941	Garg et al. 2019
67	M. 'heymonsi'	Laos: Luang Prabang, Ban Vang Thong	2006.23	KR827942	Garg et al. 2019
68	M. 'heymonsi'	Thailand: Phang Nga, Sa Nang Manora Forest Park	TAD_P329	KR827939	Garg et al. 2019
69	M. 'heymonsi'	Myanmar: Hlawgaw Wildlife Park, Yangon	CAS:HERP:210748	KC179993	Garg et al. 2019
70	M. 'heymonsi'	Thailand: Ranong, Ranong spa	KUHE:23856	AB598336	Garg et al. 2019
71	M. 'heymonsi'	Thailand: Kanchanaburi, Thong Pha Phum	KUHEK1845	AB201190	Garg et al. 2019
72	M. 'heymonsi'	Malaysia: University Malay Campus	Haplotype: Mhey-My1	AB530636	Garg et al. 2019
73	M. 'heymonsi'	Malaysia: University Malay Campus	Haplotype: Mhey-My2	AB530637	Garg et al. 2019
74	M. 'heymonsi'	Singapore	RM MIHEJS2	HM359091	Garg et al. 2019
75	M. 'heymonsi'	Singapore	RM MIHEJS3	HM359092	Garg et al. 2019
76	M. 'heymonsi'	Singapore	RM MIHEJS4	HM359093	Garg et al. 2019
77	M. 'heymonsi'	Singapore	RM MIHEJS5	HM359094	Garg et al. 2019
78	M. 'heymonsi'	Singapore	RM MIHEJS6	HM359095	Garg et al. 2019
79	M. 'heymonsi'	Singapore	RM MIHEJS8	HM359096	Garg et al. 2019
80	M. 'heymonsi'	India: Andaman Islands	Not preserved	MH807391	Garg et al. 2019
81	M. 'heymonsi'	Vietnam: Kon Tum, Kon Plong	VNMN04244	MT808960	This study
82	M. 'heymonsi'	Vietnam: Kon Tum, Kon Plong	VNMN04245	MT808961	This study
83	M. 'heymonsi'	Vietnam: Kon Tum, Kon Plong	VNMN04450	MT808962	This study
84	M. 'heymonsi'	Vietnam: Kon Tum, Kon Plong	KP-MD2018.1	MT808956	This study
85	M. 'heymonsi'	Vietnam: Kon Tum, Kon Plong	KP-MD2018.25	MT808957	This study
86	M. 'heymonsi'	Vietnam: Kon Tum, Kon Plong	KP-MD2018.26	MT808958	This study
87	M. 'heymonsi'	Vietnam: Kon Tum, Kon Plong	KP-MD2018.37	MT808959	This study
88	M. heymonsi	Taiwan, China	KUHE:50505	LC465686	Tominaga et al. 2019
89	M. hongiaoensis	Viet Nam: Lam Dong, Bi Doup Nui Ba	CIB-VNMN 07483	MN475177	Hoang et al. 2020
90	M. hongiaoensis	Viet Nam: Lam Dong, Bi Doup Nui Ba	VNMN 7477	MN475178	Hoang et al. 2020
91	M. karunaratnei	Sri Lanka: Morningside, Sinharaja	DZ 1529	MH807392	Garg et al. 2019
92	M. kodial	India: Karnataka, Mangalore	NCBS-AY588	MF919453	Vineeth et al. 2018
93	M. laterite	India: Karnataka, Manipal	BNHS 5965	KT600670	Seshadri et al. 2016; Garg et al. 2019
94	M. malang	Malaysia: Sarawak, Gunung Serapi	KUHE32943	AB598319	Matsui 2011
95	M. mantheyi	Malaysia: Selangor, Templer Park	KUHE15726	AB598333	Matsui 2011
96	M. marmorata	Vietnam: Kon Tum	KP-MD2018.24	MN453610	Hoang et al. 2020
97	M. mihintalei	Sri Lanka: Anuradhapura	DZ1468	KU214861	Garg et al. 2019
98	M. mixtura	China: Shaanxi	CIBZMH2017061201	MH234532	Zhang et al. 2018
99	M. mukhlesuri	Bangladesh: Chittagong, Raozan	IABHU3879	AB543608	Garg et al. 2019
100	M. mymensinghensis	Bangladesh: Mymensingh	IABHU F5012 1-6	AB530529	Garg et al. 2019
101	M. nanapollexa	Vietnam: Kon Tum, Kon Plong	VNMN04287	MT808963	This study
102	M. nanapollexa	Vietnam: Quang Nam	PT-484	KM509164	Garg et al. 2019
103	M. nilphamariensis	Bangladesh: Nilphamari	MZH-2362	KP072789	Garg et al. 2019
104	M. okinavensis	Japan: Okinawa	IABHU5263	AB303950	Garg et al. 2019
105	M. orientalis	Indonesia: Bali, Wongaya Gede	KUHE55073	AB781469	Garg et al. 2019
106	M. ornata	India: Andhra Pradesh, Maredumilli	SDBDU 2015.2898	MH549619	Garg et al. 2019
107	M. palmipes	Indonesia: Bali	MZB Amp 16255	AB634670	Garg et al. 2019
108	M. perparva	Malaysia: Sarawak	KUHE53675	AB634673	Garg et al. 2019
109	M. petrigena	Malaysia: Sarawak	KUHE53743	AB634675	Garg et al. 2019
110	M. pulchella	Viet Nam: Lam Dong, Bi Doup Nui Ba	VNMN 7389	MN475194	Hoang et al. 2020
111	M. pulchella	Viet Nam: Lam Dong, Bi Doup Nui Ba	VNMN 7387	MN475195	Hoang et al. 2020
112	M. pulchra	China: Guangdong	NA	KF798195	Garg et al. 2019
113	M. rubra	India: Karnataka	NA	AB201192	Garg et al. 2019
114	M. sholigari	India: Talapu, Madikeri	RBRL 060709-29	AB530631	Garg et al. 2019
115	M. superciliaris	Malaysia: Negeri Sembilan, Kenaboi	KUHE53371	AB634683	Garg et al. 2019
116	M. taraiensis	Nepal: Mechi, Jhapa, Jamun Khadi	JRK201525	KY655952	Garg et al. 2019
117	M. zeylanica	Sri Lanka: Horton plains	DZ 1419	MH807428	Garg et al. 2019
	Outgroup
118	Kaloula pulchra	Thailand: Kanchanaburi	KUHE35171	AB201194	Garg et al. 2019

## Sheet: Table S3
Table S3. Uncorrected (“p”) distance matrix showing percentage pair-wise genetic divergence 12S rRNA16S rRNA between members of the Microhyla species group
	Species	1	2	3	4	5	6	7	8	9	10	11	12
1	M. pineticola	0
2	M. neglecta	0.0446208	0
3	M. hongiaoensis	0.111694	0.111649	0
4	M. pulchella	0.121799	0.126713	0.0285404	0
5	M. 'heymonsi'	0.066-0.070	0.075-0.083	0.089-0.104	0.103-0.119	0.02-0.029
6	M. daklakensis sp. nov.	0.073-0.075	0.085-0.088	0.106-0.111	0.108-0.114	0.024-0.042	0.002-0.007
7	M. ninhthuanensis sp. nov.	0.080-0.083	0.088-0.095	0.096-0.099	0.099-0.101	0.036-0.043	0.036-0.045	0.000-0.009
8	M. annamensis	0.12428	0.124716	0.0636564	0.0804165	0.099-0.109	0.107-0.113	0.112-0.117	0
9	M. marmorata	0.123937	0.121699	0.0685794	0.0780928	0.102-0.117	0.109-0.117	0.119-0.125	0.0470929	0
10	M. zeylanica	0.134018	0.144752	0.139342	0.147397	0.113-0.120	0.118-0.124	0.121-0.131	0.144421	0.141293	0
11	M. karunaratnei	0.12631	0.129439	0.116621	0.134448	0.098-0.104	0.106-0.111	0.111-0.114	0.116752	0.113016	0.0535091	0
12	M. darreli	0.124127	0.129747	0.11909	0.13424	0.106-0.116	0.111-0.114	0.113-0.116	0.124178	0.125731	0.053854	0.026446	0
13	M. chakrapanii	0.0875932	0.0976327	0.103335	0.101105	0.068-0.075	0.073-0.078	0.078-0.083	0.106619	0.11191	0.105878	0.118581	0.116395
14	M. ornata	0.108431	0.0907391	0.0909826	0.105645	0.091-0.101	0.098-0.106	0.103-0.106	0.102984	0.107618	0.118077	0.0953521	0.085352
15	M. aurantiventris	0.11563	0.115234	0.105645	0.105444	0.100-0.112	0.090-0.098	0.115-0.118	0.111309	0.110669	0.105275	0.0900607	0.0953143
16	M. mihintalei	0.112709	0.102819	0.103574	0.108651	0.093-0.100	0.095-0.103	0.103-0.106	0.113982	0.118859	0.117802	0.102706	0.0956368
17	M. nanapollexa	0.12657	0.130-0.135	0.066-0.073	0.071-0.078	0.124-0.137	0.124-0.132	0.124-0.132	0.097-0.103	0.090-0.095	0.134-0.139	0.122-0.127	0.137
18	M. pulchra	0.125094	0.105233	0.114016	0.111603	0.107-0.112	0.115-0.123	0.113-0.116	0.140169	0.140668	0.141118	0.133182	0.128041
19	M. berdmorei	0.121649	0.101145	0.0961149	0.113762	0.094-0.111	0.096-0.104	0.101-0.103	0.117123	0.122515	0.121599	0.116076	0.103449
20	M. orientalis	0.0661432	0.0829771	0.103846	0.123696	0.054-0.061	0.054-0.061	0.075	0.114729	0.122125	0.125872	0.120993	0.121649
21	M. superciliaris	0.12298	0.125577	0.10621	0.111309	0.093-0.106	0.096-0.103	0.088-0.091	0.100993	0.110081	0.110447	0.0854444	0.0951728
22	M. petrigena	0.139834	0.142514	0.0563622	0.0679998	0.104-0.118	0.108-0.113	0.101-0.103	0.0757929	0.0706017	0.14927	0.118533	0.123457
23	M. perparva	0.137864	0.135076	0.0517055	0.0681503	0.104-0.119	0.114-0.122	0.114-0.116	0.0709925	0.0660983	0.152265	0.124318	0.126804
24	M. palmipes	0.115188	0.112879	0.102984	0.112891	0.090-0.107	0.095-0.100	0.098-0.100	0.121327	0.110413	0.130908	0.105233	0.110325
25	M. mixtura	0.0706017	0.0803775	0.0981585	0.0983449	0.061-0.068	0.075-0.080	0.068-0.078	0.10138	0.111524	0.100529	0.1159	0.113715
26	M. butleri	0.13598	0.130761	0.103814	0.108486	0.113-0.124	0.116-0.121	0.116-0.121	0.11222	0.10138	0.143838	0.117933	0.128041
27	M. annectens	0.143547	0.151493	0.0636564	0.058917	0.115-0.138	0.112-0.117	0.117-0.120	0.066587	0.0493706	0.152696	0.136626	0.14163
28	M. achatina	0.0777066	0.0801352	0.111774	0.109358	0.061-0.073	0.068-0.073	0.078	0.125348	0.127604	0.126065	0.128591	0.124318
29	M. mantheyi	0.0682227	0.0873876	0.113889	0.101687	0.054-0.070	0.061-0.064	0.080174	0.122465	0.122414	0.115853	0.123268	0.121463
30	M. borneensis	0.0682489	0.08506	0.0911185	0.103377	0.051-0.065	0.056-0.061	0.073-0.075	0.111865	0.101298	0.126414	0.118678	0.119322
31	M. malang	0.0660475	0.0804954	0.098532	0.110882	0.056-0.063	0.059-0.066	0.063-0.066	0.119505	0.111264	0.124178	0.116443	0.122037
32	M. mukhlesuri	0.0822513	0.0872936	0.100993	0.106049	0.061-0.068	0.066-0.073	0.059-0.064	0.106457	0.118678	0.115455	0.105761	0.108442
33	M. sholigari	0.134226	0.131989	0.124178	0.133867	0.106-00.121	0.111-0.117	0.121-0.124	0.134393	0.136302	0.0561965	0.0539307	0.0403059
34	M. mymensinghensis	0.0800881	0.0852517	0.0985715	0.103616	0.059-0.063	0.064-0.069	0.064-0.069	0.106457	0.114202	0.118811	0.121327	0.116669
35	M. okinavensis	0.0659266	0.0637672	0.0979728	0.107823	0.054-0.066	0.061-0.068	0.063-0.068	0.103773	0.113935	0.10072	0.105602	0.103418
36	M. rubra	0.120246	0.11028	0.101034	0.110971	0.103-0.111	0.108-0.113	0.105-0.108	0.10853	0.106049	0.120295	0.107574	0.0953899
37	M. gadjahmadai	0.0775635	0.0825725	0.0958561	0.108311	0.063-0.077	0.066-0.070	0.082-0.087	0.121749	0.119224	0.120344	0.125297	0.128842
38	M. laterite	0.139284	0.145266	0.129093	0.144361	0.108-0.116	0.119-0.121	0.132-0.134	0.131528	0.131473	0.0421222	0.0422565	0.0424074
39	M. fanjingshanensis	0.0633518	0.0684407	0.0962594	0.096443	0.047-0.054	0.059-0.064	0.057-0.061	0.104531	0.114331	0.123406	0.111174	0.111433
40	M. beilunensis	0.065952	0.0686463	0.0860276	0.0909826	0.056-0.063	0.059-0.064	0.061-0.066	0.0989483	0.111524	0.107942	0.103138	0.100953
41	M. kodial	0.080174	0.100139	0.106781	0.111478	0.056-0.066	0.054-0.059	0.074-0.076	0.107403	0.119923	0.134657	0.127209	0.132937
42	M. taraiensis	0.133386	0.130454	0.111219	0.116171	0.106-0.118	0.111-0.118	0.116-0.119	0.123937	0.118762	0.131271	0.11785	0.107942
43	M. nilphamariensis	0.1006	0.0978559	0.0906402	0.0956082	0.091-0.100	0.096-0.101	0.106-0.109	0.10621	0.106007	0.118533	0.100529	0.0883826
44	M. fissipes	0.0779713	0.0830096	0.0987199	0.111095	0.056-0.068	0.059-0.066	0.066-0.071	0.104172	0.113935	0.100872	0.105761	0.103574
	Species	13	14	15	16	17	18	19	20	21	22	23	24
13	M. chakrapanii	0
14	M. ornata	0.0934866	0
15	M. aurantiventris	0.107779	0.0899633	0
16	M. mihintalei	0.0931339	0.0752064	0.0926831	0
17	M. nanapollexa	0.132	0.119-0.124	0.113	0.117	0.00652434
18	M. pulchra	0.100489	0.102901	0.107285	0.100179	0.121649	0
19	M. berdmorei	0.11105	0.0935984	0.106049	0.0909103	0.098-0.106	0.0926831	0
20	M. orientalis	0.0850349	0.111129	0.11058	0.102706	0.103-0.108	0.115048	0.0931987	0
21	M. superciliaris	0.100149	0.0870721	0.0851265	0.0803225	0.12	0.123406	0.111005	0.110325	0
22	M. petrigena	0.121699	0.110703	0.110491	0.111297	0.078-0.080	0.139443	0.115982	0.12071	0.0958944	0
23	M. perparva	0.114016	0.110792	0.105804	0.116752	0.088-0.90	0.137477	0.116076	0.129493	0.103532	0.0563195	0
24	M. palmipes	0.0949941	0.0826126	0.0919568	0.0873277	0.117-0.119	0.113141	0.120809	0.115188	0.0897253	0.0954563	0.092784	0
25	M. mixtura	0.0534335	0.0981193	0.092784	0.0973815	0.121	0.104876	0.101105	0.0728752	0.102594	0.120993	0.111174	0.101823
26	M. butleri	0.126414	0.113187	0.0655417	0.103056	0.112-0.117	0.118617	0.119041	0.134545	0.0851598	0.111388	0.109114	0.0856042
27	M. annectens	0.117255	0.123557	0.123797	0.127209	0.087-0.095	0.143487	0.112082	0.135725	0.119139	0.0588099	0.0630557	0.12303
28	M. achatina	0.0851598	0.0963656	0.108148	0.103252	0.116-0.121	0.092537	0.0883477	0.0607783	0.110915	0.12451	0.132715	0.115362
29	M. mantheyi	0.0708343	0.108519	0.102747	0.0933099	0.122-0.27	0.11297	0.093767	0.0515197	0.102901	0.126804	0.127301	0.115014
30	M. borneensis	0.0825239	0.103294	0.105602	0.10072	0.120-0.125	0.120429	0.104045	0.0447847	0.110203	0.123696	0.113843	0.107779
31	M. malang	0.0803225	0.0986407	0.103377	0.0984926	0.117-0.122	0.115759	0.106694	0.0470752	0.103138	0.12622	0.121463	0.103138
32	M. mukhlesuri	0.0445157	0.0858323	0.110037	0.0948161	0.124	0.0997328	0.105359	0.0773984	0.082985	0.113405	0.114109	0.0926831
33	M. sholigari	0.116076	0.103138	0.0973045	0.0954563	0.126	0.120246	0.101216	0.123784	0.0951351	0.126065	0.136936	0.117577
34	M. mymensinghensis	0.0264093	0.0885493	0.102788	0.0981585	0.126	0.102512	0.106414	0.0752354	0.0978267	0.116574	0.104288	0.0950692
35	M. okinavensis	0.0535292	0.09047	0.0852265	0.0948161	0.116	0.0876879	0.0906402	0.0586362	0.0972372	0.11785	0.121227	0.0924731
36	M. rubra	0.0976036	0.0748515	0.107413	0.0285986	0.122-0.127	0.105191	0.0885493	0.110325	0.0824034	0.1159	0.126713	0.0920921
37	M. gadjahmadai	0.0798785	0.105634	0.100299	0.0929218	0.108-0.111	0.105233	0.0905685	0.063098	0.114968	0.118208	0.121128	0.102085
38	M. laterite	0.110792	0.115408	0.0903273	0.105433	0.126-0.132	0.130401	0.116431	0.123645	0.105391	0.141454	0.139935	0.125526
39	M. fanjingshanensis	0.0559782	0.0982663	0.100489	0.0907031	0.12	0.1006	0.0936265	0.0609581	0.088086	0.108893	0.104003	0.0876879
40	M. beilunensis	0.0533582	0.0955701	0.0851931	0.0928207	0.106	0.0879819	0.0909464	0.0611801	0.0877568	0.108563	0.106124	0.0780016
41	M. kodial	0.078032	0.119224	0.101186	0.111478	0.122-0.127	0.126362	0.114952	0.0638163	0.108651	0.114237	0.125102	0.111264
42	M. taraiensis	0.105317	0.063122	0.0947787	0.0754254	0.122-0.128	0.10765	0.103491	0.123494	0.0821239	0.124459	0.124561	0.097594
43	M. nilphamariensis	0.0878865	0.0401204	0.0778575	0.0633518	0.112-0.119	0.0972661	0.0859936	0.103408	0.087396	0.118485	0.118581	0.0823074
44	M. fissipes	0.0309199	0.0907391	0.107779	0.0902648	0.122	0.100489	0.0983449	0.0634673	0.085352	0.11096	0.108937	0.0806213
	Species	25	26	27	28	29	30	31	32	33	34	35	36
25	M. mixtura	0
26	M. butleri	0.115947	0
27	M. annectens	0.127459	0.124819	0
28	M. achatina	0.0683215	0.124076	0.136695	0
29	M. mantheyi	0.0658062	0.128842	0.12867	0.058614	0
30	M. borneensis	0.0731721	0.121463	0.119273	0.0679477	0.0563031	0
31	M. malang	0.0756528	0.114284	0.126765	0.0727137	0.0633091	0.0240319	0
32	M. mukhlesuri	0.0490179	0.110837	0.127013	0.0704182	0.0751263	0.0819806	0.0681503	0
33	M. sholigari	0.115408	0.124853	0.134281	0.128934	0.116029	0.124318	0.127052	0.115455	0
34	M. mymensinghensis	0.0443411	0.121092	0.125012	0.068098	0.0704724	0.0726645	0.0658315	0.0331517	0.116348	0
35	M. okinavensis	0.0219688	0.120809	0.135245	0.0705202	0.0679998	0.0707042	0.0661687	0.0443246	0.107985	0.0489305	0
36	M. rubra	0.0998118	0.0982663	0.119139	0.106039	0.105719	0.10068	0.100872	0.0897605	0.0928207	0.0978267	0.0972372	0
37	M. gadjahmadai	0.0701615	0.12631	0.135132	0.0560155	0.0515735	0.0655167	0.0725808	0.0794701	0.118256	0.0748228	0.063122	0.100449
38	M. laterite	0.110325	0.138781	0.158095	0.128789	0.118533	0.129147	0.126908	0.115677	0.0513887	0.116123	0.105359	0.107898
39	M. fanjingshanensis	0.0398921	0.11105	0.117666	0.0635344	0.051593	0.0658315	0.063632	0.0513546	0.108683	0.0423038	0.0422128	0.0931339
40	M. beilunensis	0.0307459	0.103335	0.117304	0.0612683	0.0585747	0.0684005	0.0661943	0.042185	0.105518	0.044279	0.0241492	0.0952482
41	M. kodial	0.0682752	0.116848	0.128872	0.072981	0.0662905	0.0636995	0.070807	0.0681503	0.127551	0.0634245	0.0635159	0.119273
42	M. taraiensis	0.107855	0.110826	0.13273	0.121686	0.105836	0.10864	0.116206	0.100259	0.101257	0.10064	0.097343	0.0704182
43	M. nilphamariensis	0.0831073	0.100489	0.121092	0.0938702	0.0984138	0.0956748	0.0958561	0.0804716	0.0980118	0.0831399	0.0756528	0.0630557
44	M. fissipes	0.039907	0.116348	0.117075	0.0731155	0.0682489	0.0730375	0.0684999	0.0286301	0.108563	0.033198	0.0331272	0.0899633
	Species	37	38	39	40	41	42	43	44
37	M. gadjahmadai	0
38	M. laterite	0.117945	0
39	M. fanjingshanensis	0.063098	0.121178	0
40	M. beilunensis	0.0608477	0.105317	0.0242251	0
41	M. kodial	0.0704182	0.129707	0.056486	0.058917	0
42	M. taraiensis	0.110994	0.125577	0.11087	0.10007	0.120059	0
43	M. nilphamariensis	0.0904612	0.105518	0.093097	0.0806213	0.109191	0.0491382	0
44	M. fissipes	0.0702896	0.108355	0.039963	0.0309084	0.0615163	0.0953143	0.0855115	0

## Sheet: Table S4
Table S4. Measurements (in mm) and proportions of the type series of M.neglecta, M. pineticola, M. ninhthuanensis sp. nov., M. daklakensis sp. nov., and M. 'heymonsi'.
Species	M. neglecta				M. pineticola
Sex	Female (n = 5)		Male (n = 5)		Female (n = 11)		Male (n = 12)
	Mean±SD	Min–Max	Mean±SD	Min–Max	Mean±SD	Min–Max	Mean±SD	Min–Max
SVL	24.82±1.2	23.4–26.18	19.82±0.66	18.67–20.24	22.23±0.84	22.89–26.79	16.93±0.6	15.96–17.99
HL	7.11±0.11	6.98–7.22	5.898±0.2	5.56–6.07	6.04±0.26	5.5–6.11	4.87±0.34	4.29–5.39
HW	7.15±0.13	6.99–7.29	5.948±0.09	5.83–6.03	6.29±0.25	6.08–6.68	5.31±0.35	4.41–5.65
SL	3.18±0.2	2.94–3.48	2.832±0.16	2.63–3.08	2.94±0.15	2.84–3.29	2.31±0.08	2.11–2.41
EL	2.51±0.11	2.42–2.7	2.248±0.15	2.06–2.46	2.24±0.17	2.01–2.53	1.96±0.15	1.79–2.3
N-EL	1.74±0.18	1.55–1.95	1.65±0.05	1.58–1.71	1.62±0.12	1.61–1.93	1.34±0.09	1.15–1.45
IND	2.12±0.23	1.82–2.4	1.766±0.05	1.71–1.84	1.96±0.14	1.72–2.22	1.58±0.08	1.44–1.74
IOD	2.84±0.22	2.56–3.1	2.478±0.16	2.31–2.67	2.69±0.19	2.41–2.89	2.09±0.15	1.76–2.37
UEW	1.7±0.16	1.53–1.87	1.544±0.14	1.42–1.78	1.43±0.16	1.36–1.56	1.32±0.11	1.13–1.48
FLL	13.72±0.87	12.33–14.57	10.874±0.27	10.65–11.32	12.62±0.8	12.53–15.88	9.55±0.5	8.71–10.28
LAL	10.42±0.51	9.63–10.8	8.314±0.25	8.08–8.65	9.47±0.51	9.65–11.63	7.46±0.25	7.01–7.71
HAL	6.02±0.41	5.52–6.56	4.864±0.26	4.59–5.19	5.57±0.47	5.66–7.05	4.31±0.2	3.78–4.54
IPTL	0.84±0.15	0.68–1.09	0.492±0.07	0.44–0.61	0.6±0.17	0.54–0.65	0.47±0.08	0.33–0.59
OPTL	1.21±0.21	1.03–1.58	0.742±0.1	0.63–0.85	0.8±0.13	0.68–0.77	0.68±0.08	0.57–0.84
1FL	2.48±0.31	2–2.85	1.842±0.31	1.43–2.15	2.08±0.33	2.06–2.42	1.66±0.13	1.43–1.83
1FW	0.42±0.06	0.33–0.48	0.336±0.03	0.3–0.38	0.39±0.07	0.33–0.49	0.29±0.04	0.2–0.34
1 FLO	1.34±0.14	1.2–1.53	1.038±0.11	0.94–1.19	0.94±0.13	1.15–1.45	0.75±0.11	0.59–0.95
2 FLO	2.14±0.24	1.9–2.46	1.634±0.12	1.47–1.77	1.92±0.25	2.09–2.62	1.6±0.17	1.34–1.93
3 FLO	4±0.36	3.44–4.39	3.096±0.23	2.8–3.35	3.47±0.27	3.73–4.5	2.7±0.24	2.3–3.16
2 FLI	2.64±0.24	2.22–2.84	2.048±0.15	1.81–2.18	2.48±0.21	2.17–2.73	1.98±0.12	1.8–2.15
3 FLI	4.14±0.4	3.78–4.82	3.054±0.2	2.77–3.25	3.73±0.3	3.97–5	2.88±0.2	2.44–3.25
4 FLI	2.81±0.12	2.62–2.93	2.162±0.12	1.98–2.29	2.56±0.23	2.26–2.93	2.1±0.12	1.92–2.28
2 FDW	0.52±0.07	0.44–0.59	0.416±0.02	0.39–0.43	0.58±0.07	0.47–0.62	0.43±0.07	0.31–0.52
3 FDW	0.57±0.07	0.46–0.65	0.442±0.03	0.4–0.48	0.67±0.09	0.64–0.82	0.47±0.09	0.35–0.62
4 FDW	0.5±0.06	0.42–0.57	0.388±0.04	0.31–0.42	0.49±0.09	0.42–0.64	0.38±0.07	0.27–0.5
HLL	47.66±2.19	45.1–50.04	35.586±0.82	34.45–36.39	41.33±2.67	40.66–48.79	30.21±1.23	26.95–31.54
TL	15.7±0.71	14.95–16.59	11.612±0.38	11.16–12.08	13.57±1.06	13.34–15.42	9.92±0.42	8.99–10.74
FL	21.29±1.06	19.98–22.45	16.114±0.27	15.76–16.45	18.32±1.36	18.93–21.31	13.45±0.9	11.39–14.39
1TOEL	3.52±0.44	2.85–3.95	2.67±0.35	2.33–3.21	3.08±0.35	2.84–3.83	2.29±0.19	1.8–2.52
2TOEL	5.06±0.29	4.73–5.43	3.646±0.29	3.31–4.05	4.53±0.6	4.41–5.35	3.36±0.26	2.79–3.67
3TOEL	8.47±0.81	7.41–9.53	6.358±0.39	5.9–6.79	6.58±0.55	6.75–8.71	5±0.43	3.79–5.37
4TOEL	10.72±0.86	9.51–11.66	7.82±0.61	6.91–8.4	8.38±0.66	9.21–11.34	6.31±0.54	4.81–6.92
5TOEL	5.8±0.48	5.31–6.37	4.136±0.26	3.82–4.48	5.03±0.64	4.62–5.57	3.87±0.48	2.85–4.54
IMTL	1.13±0.14	0.91–1.29	0.798±0.11	0.68–0.92	0.96±0.2	0.46–0.7	0.8±0.1	0.68–1.02
OMTL	0.65±0.05	0.61–0.7	0.58±0.07	0.45–0.63	0.66±0.11	0.47–0.71	0.54±0.1	0.4–0.75
1 TDW	0.66±0.14	0.42–0.78	0.484±0.1	0.42–0.66	0.65±0.08	0.53–0.8	0.45±0.09	0.28–0.63
2 TDW	0.99±0.18	0.82–1.2	0.78±0.08	0.67–0.89	0.99±0.18	0.6–0.99	0.68±0.09	0.55–0.86
3 TDW	1.15±0.06	1.1–1.23	0.928±0.11	0.77–1.04	1.02±0.19	0.68–1.05	0.8±0.11	0.65–1.08
4 TDW	1.18±0.09	1.06–1.26	0.962±0.12	0.78–1.08	1.01±0.21	0.7–0.97	0.79±0.14	0.6–1.09
5 TDW	0.88±0.11	0.73–1.01	0.66±0.12	0.54–0.82	0.74±0.14	0.48–0.77	0.55±0.11	0.41–0.79
Species	M. ninhthuanensis sp. nov.				M. daklakensis sp. nov.
Sex	Female (n = 2)		Male (n = 9)		Female (n = 6)		Male (n = 4)
	Mean±SD	Min-Max	Mean±SD	Min-Max	Mean±SD	Min-Max	Mean±SD	Min-Max
SVL	22.6±1.48	21.55–23.64	18.26±0.51	17.27–18.81	24.69±1.54	21.13–23.82	19.13±1.03	17.72–20.13
HL	4.88±0.13	4.78–4.97	4.46±0.23	4.14–4.93	5.81±0.22	5.57–6.46	4.64±0.21	4.4–4.91
HW	5.67±0.05	5.63–5.7	5.13±0.22	4.9–5.54	6.31±0.24	5.79–6.61	5.24±0.26	4.87–5.46
SL	2.69±0.07	2.64–2.74	2.39±0.12	2.12–2.52	3.03±0.2	2.66–3.15	2.44±0.16	2.29–2.67
EL	2.27±0.18	2.14–2.4	1.89±0.16	1.66–2.1	2.31±0.18	2.06–2.63	2.04±0.17	1.79–2.15
N-EL	1.56±0.13	1.47–1.65	1.43±0.1	1.3–1.59	1.77±0.15	1.47–1.85	1.39±0.13	1.2–1.47
IND	1.82±0.09	1.75–1.88	1.75±0.13	1.59–2.01	2.07±0.19	1.83–2.2	1.67±0.07	1.61–1.75
IOD	2.53±0.04	2.5–2.55	2.16±0.14	1.97–2.41	2.6±0.18	2.44–3.05	2.02±0.16	1.9–2.25
UEW	1.24±0.26	1.05–1.42	1.24±0.1	1.12–1.4	1.5±0.07	1.17–1.72	1.2±0.12	1.12–1.38
FLL	11.82±1.04	11.08–12.55	10.56±0.5	9.97–11.7	14.06±1.32	11.06–13.94	10.62±0.26	10.36–10.91
LAL	9.46±0.37	9.2–9.72	7.75±0.36	7.26–8.24	10.46±0.8	8.82–10.13	8.1±0.59	7.68–8.96
HAL	5.06±0.4	4.78–5.34	4.54±0.19	4.26–4.84	6.19±0.52	5.12–6.41	4.96±0.27	4.6–5.25
IPTL	0.48±0.01	0.47–0.49	0.37±0.12	0.22–0.59	0.6±0.04	0.32–0.89	0.5±0.08	0.39–0.57
OPTL	0.73±0.02	0.71–0.74	0.69±0.06	0.6–0.77	0.72±0.03	0.59–1.04	0.61±0.03	0.59–0.65
1FL	1.93±0.35	1.68–2.17	1.65±0.16	1.31–1.91	2.28±0.16	1.68–2.81	1.83±0.12	1.68–1.95
1FW	0.39±0	0.39–0.39	0.27±0.03	0.24–0.35	0.42±0.07	0.26–0.54	0.34±0.03	0.31–0.38
1 FLO	0.88±0.14	0.78–0.98	0.73±0.06	0.65–0.8	1.36±0.12	0.67–1.17	1.09±0.1	1–1.18
2 FLO	1.87±0.18	1.74–1.99	1.6±0.16	1.45–1.87	2.37±0.21	1.37–2.23	1.84±0.11	1.73–1.99
3 FLO	3.58±0.28	3.38–3.77	3.04±0.13	2.81–3.19	4.11±0.32	2.87–3.78	3.04±0.18	2.77–3.16
2 FLI	2.18±0.46	1.85–2.5	1.69±0.15	1.52–1.94	2.47±0.23	2.09–2.76	1.95±0.1	1.82–2.07
3 FLI	3.85±0.13	3.75–3.94	3.06±0.36	2.15–3.32	4.55±0.36	3.33–4.33	3.25±0.27	2.99–3.58
4 FLI	2.26±0.37	1.99–2.52	1.81±0.14	1.61–1.99	2.7±0.24	2.11–2.89	2.16±0.08	2.04–2.23
2 FDW	0.4±0.05	0.36–0.43	0.39±0.06	0.3–0.48	0.57±0.05	0.46–0.67	0.44±0.02	0.41–0.46
3 FDW	0.51±0.06	0.46–0.55	0.47±0.06	0.34–0.55	0.69±0.06	0.52–0.77	0.51±0.05	0.44–0.57
4 FDW	0.46±0.07	0.41–0.51	0.38±0.05	0.31–0.43	0.56±0.08	0.34–0.62	0.43±0.03	0.4–0.47
HLL	38.22±0.71	37.71–38.72	32.88±1.79	31.4–37.25	43.9±2.91	37.39–45.39	32.99±1.86	30.99–35.39
TL	12.46±0.15	12.35–12.56	10.8±0.53	10.21–12.11	14.11±0.83	12.24–15.99	10.67±0.42	10.11–11.12
FL	17.69±0.41	17.4–17.98	15.07±0.77	14.07–16.58	19.91±0.87	16.23–20.04	14.64±0.68	13.77–15.24
1TOEL	3.02±0.08	2.96–3.08	2.57±0.29	2.17–3.17	3.26±0.39	2.69–3.8	2.59±0.17	2.39–2.81
2TOEL	4.3±0.36	4.04–4.55	3.69±0.27	3.3–4.12	4.73±0.36	3.24–5.42	3.75±0.26	3.45–4.08
3TOEL	6.3±0.9	5.66–6.93	5.5±0.28	5.14–5.9	7.36±0.7	5.69–7.41	5.55±0.58	4.98–6.19
4TOEL	8.34±0.65	7.88–8.8	7.28±0.63	6.18–8.05	10.11±0.79	7.35–9.61	7.4±0.13	7.25–7.52
5TOEL	5.04±0.65	4.58–5.5	4.11±0.31	3.65–4.59	4.94±0.36	4.07–6.14	4.3±0.44	3.76–4.74
IMTL	0.55±0.01	0.54–0.55	0.45±0.02	0.42–0.49	0.61±0.09	0.7–1.39	0.42±0.07	0.36–0.52
OMTL	0.55±0.01	0.54–0.56	0.45±0.03	0.41–0.48	0.61±0.09	0.47–0.85	0.42±0.07	0.35–0.52
1 TDW	0.45±0.01	0.44–0.46	0.39±0.05	0.32–0.5	0.64±0.1	0.52–0.73	0.42±0.06	0.33–0.47
2 TDW	0.62±0.05	0.58–0.65	0.49±0.05	0.43–0.56	0.77±0.13	0.67–1.31	0.55±0.04	0.51–0.6
3 TDW	0.73±0.05	0.69–0.76	0.57±0.06	0.52–0.69	0.86±0.13	0.72–1.28	0.66±0.02	0.63–0.68
4 TDW	0.74±0.02	0.72–0.75	0.61±0.09	0.51–0.8	0.82±0.11	0.71–1.37	0.71±0.03	0.68–0.75
5 TDW	0.6±0.01	0.59–0.6	0.48±0.07	0.39–0.62	0.64±0.1	0.54–1.03	0.43±0.04	0.38–0.47
Species	M. 'heymonsi'
Sex	Female (n = 2)		Male (n = 8)
	Mean±SD	Min-Max	Mean±SD	Min-Max
SVL	26.61±2.55	24.8–28.41	22.68±0.74	21.48–23.93
HL	6.07±0.39	5.79–6.34	5.47±0.26	5.05–5.76
HW	6.9±0.05	6.86–6.93	6.31±0.17	5.93–6.44
SL	3.2±0.04	3.17–3.23	2.77±0.16	2.59–3.01
EL	2.59±0.04	2.56–2.61	2.22±0.16	2.05–2.48
N-EL	1.65±0.16	1.54–1.76	1.57±0.13	1.39–1.81
IND	1.14±1.25	0.25–2.02	1.98±0.19	1.64–2.17
IOD	2.74±0.21	2.59–2.88	2.55±0.1	2.39–2.67
UEW	1.67±0.3	1.45–1.88	1.32±0.25	1.09–1.74
FLL	14.1±0.33	13.86–14.33	12.1±0.67	11.1–12.91
LAL	11.14±0.25	10.96–11.31	9.39±0.37	9.02–9.89
HAL	6.62±0.06	6.58–6.66	5.44±0.3	4.93–5.86
IPTL	0.89±0.01	0.88–0.9	0.66±0.09	0.52–0.78
OPTL	1.12±0.01	1.11–1.12	0.93±0.1	0.8–1.05
1FL	2.64±0.05	2.6–2.67	1.96±0.21	1.7–2.21
1FW	0.51±0.01	0.5–0.52	0.35±0.02	0.31–0.38
1 FLO	1.1±0.14	1–1.2	0.83±0.13	0.62–0.99
2 FLO	2.3±0.27	2.11–2.49	1.81±0.25	1.48–2.13
3 FLO	4.23±0.04	4.2–4.25	3.32±0.31	2.95–3.74
2 FLI	2.42±0.22	2.26–2.57	1.9±0.28	1.53–2.21
3 FLI	4.37±0.23	4.2–4.53	3.4±0.22	3.1–3.77
4 FLI	2.69±0.35	2.44–2.94	2.1±0.31	1.71–2.49
2 FDW	0.6±0.03	0.58–0.62	0.48±0.06	0.39–0.59
3 FDW	0.72±0.05	0.68–0.75	0.58±0.05	0.5–0.65
4 FDW	0.65±0.06	0.6–0.69	0.47±0.06	0.39–0.58
HLL	49.33±1.01	48.61–50.04	39.84±2.37	36.61–42.95
TL	15.89±0.66	15.42–16.35	12.75±0.71	11.82–13.67
FL	23.11±0.23	22.94–23.27	18.4±0.88	17.12–19.51
1TOEL	3.48±0.45	3.16–3.8	2.88±0.36	2.31–3.26
2TOEL	5.41±0.34	5.17–5.65	4.27±0.42	3.75–4.91
3TOEL	8.23±0.03	8.21–8.25	6.07±0.51	5.1–6.77
4TOEL	10.35±0.63	9.9–10.79	8.21±0.72	6.83–9
5TOEL	5.18±0.29	4.97–5.38	4.06±0.45	3.3–4.76
IMTL	0.77±0.26	0.58–0.95	0.5±0.08	0.38–0.59
OMTL	1.1±0.13	1.01–1.19	0.75±0.13	0.55–0.9
1 TDW	0.61±0	0.61–0.61	0.48±0.04	0.42–0.54
2 TDW	0.86±0.02	0.84–0.87	0.7±0.07	0.62–0.81
3 TDW	1.1±0.14	1–1.2	0.82±0.06	0.73–0.92
4 TDW	1±0	1–1	0.81±0.06	0.75–0.92
5 TDW	0.69±0.02	0.67–0.7	0.59±0.1	0.43–0.72

## Sheet: Table S5
Table S5. Selected diagnostic characters for the species in the genus Microhyla (modified from Poyakov et al. 2014; Nguyen et al. 2019). All measurements are given in millimeters (mm).
	Species	SVL		Habit	Snout profile	Dorsum skin	F1***	FD	FMG	TD	TMG	MTT	SCT	DML	Tibiotarsal	Foot webbing	Distribution	Source
		Male	Female
1	M. achatina	16	23	slender	obtusely pointed	smooth or feebly tubercular	F1 < ½ F2	present	present	present	present	2	absent	present	to snout or just beyond	I2 – 2½II2 – 3¼III3 – 4IV 4– 3V	Java, Bali	Poyarkov et al. 2014; Parker 1928; Bain and Nguyen 2004
2	M. aurantiventris	25.2–27.0	30	moderately stocky	rounded	slightly shagreened with numerous tiny tubercles	F1 > ½ F2	present, F2 – F4	present, weak	present	present	2	absent	absent	reaching slightly beyond snout	I1¾ – 2II1½ – 2¾III2 – 3⅓IV3¼ – 1½V	Kon Tum pl., S Vietnam	Nguyen et al. 2019
3	M. beilunensis	19.08–23.73	26.39–28.25	moderately slender	bluntly rounded	smooth, small tubercles	F1 < ½ F2	present, weak	absent	present	present	2	absent	absent	to the eye	Basal	Zhejiang Province, C China	This study Zhang et al. 2018
4	M. berdmorei	23.8–28.9	26.2–45.6	slender	obtusely pointed	smooth, small tubercles	F1 < ½ F2	present, weak	present	present	present	2	absent	absent	well beyond snout	I1 – 1II1 – 2III1 – 2IV2 – 1V	S China, SE Asia to G. Sundas	Poyarkov et al. 2014; Bain and Nguyen 2004
5	M. borneensis	10.6–12.8	17.9–18.8	stocky	obtusely pointed	smooth, small tubercles	nub or bulge	weak or absent	present	present	present	2	absent	absent	shorter than snout	I1 – 2II1 – 3III2½ – 3⅓IV3½ – 2V	Sarawak	Das and Haas 2010; Matsui 2011
6	M. butleri	20.0–25.0	21.0–26.0	slender	rounded	smooth or tubercular	F1 > ½ F2	present, weak	present	present	present	2	absent	absent	shorter than snout	I2 – 2½II1¾ – 3III2⅓ – 3½IV3½ – 2¼V	S China, SE Asia to Malaya	Poyarkov et al. 2014; Bain and Nguyen 2004
7	M. chakrapanii	22	?	moderately stout	obtusely rounded	smooth	F1 > ½ F2	absent	absent	present	absent	2	absent	absent	beyond snout (?)	Basal; between T3 – T4 to proximal tubercle	Andamans	Pilayi 1977
8	M. daklakensis sp. nov.	17.7–20.1	22.9–26.8	stocky	rounded	smooth	F1 > ½ F2	present	present	present	present	2	absent	present	shorter than snout	I2 – 2½II2 – 3III3 – 4IV4⅓ – 3V	Dak Lak	This study
9	M. darevskii	27.0–32.6	?	stocky, flattened	rounded	slightly tubercular or pustulate	F1 > ½ F2	absent	absent	weak	present	2	absent	absent	well beyond snout	I1 – 1II1 – 1III1 – 1IV1 – 1V	Ngoc Linh mt., C Vietnam	Poyarkov et al. 2014
10	M. darreli	15.0–15.7	?	rather slender	subovoid	shagreened to sparsely granular	F1 > ½ F2	present, weak	absent	present, weak	present	2	absent	absent	shorter than eye	I2 – 2¼II1¾ – 3III2 – 3IV3 – 2¼V	S India	Garg et al. 2019
11	M. fanjingshanensis	19.0–22.7	22.5–23.0	slender	rounded	roughish with tiny tubercles	F1 > ½ F2	absent	absent	present	present	2	absent	present	between eye to nostril	Basal	Guizhou Province, China	Li et al. 2019
12	M. fissipes	18.0–27.5	20.0–28.0	moderately slender	rounded	smooth or slightly tubercular	F1 > ½ F2	absent	absent	absent	absent	2	absent	absent	shorter than snout	I2 – 2½II2 – 3½III3 – 4IV4 – 3V	S Thailand, Indochina to Malaya	Poyarkov et al. 2014; Kuramoto and Joshy 2006
13	M. fodiens	12.6–20.8	?	stout	rounded	feebly tubercular	F1 < ½ F2	absent	absent	absent	absent	2	absent	absent	not reaching orbit level	I1 – 2II1¾ – 3III2¾ – 3¾IV 4 – 2¾V	Myanmar	Poyarkov et al. 2019
14	M. fowleri	29.5–32.5	32.2–41.5	stocky	obtusely pointed	rugose, pustular	F1 > ½ F2	weak or absent	absent	present	present	2	absent	absent	well beyond snout	I1 – 1II1 – 1III1 – 2IV2 – 1V	N Thailand, S China	Bain and Nguyen 2004; Fei et al. 2009
15	M. fusca	23.0**		slender	acuminate	shagreened, faint middorsal ridge	F1 > ½ F2	present, F3	?	weak, T2 – T5	present, T4	2	absent	absent	to the eye	Basal, continue as folds up toes	Langbian pl., S Vietnam	Bain and Nguyen 2004; Andersson 1942
16	M. gadjahmadai	18.20–21.32	20.37–25.51	stout body	dorsally rounded	low tubercles	F1 > ½ F2	present, weakly dilated	present	present	present	2	absent	present	well beyond snout	I2 – 2¼II1¾ – 3III3 – 4IV4 – 2¾V	Sumatra, Indonesia	Atmaja et al. 2018
17	M. heymonsi	16.5–22.0	18.0–26.5	stocky	rounded obtusely-pointed	smooth	F1 ≤ ½ F2	present	usually present	present	Usually present	2	absent	present	shorter than snout	I2 – 2½II2 – 3III3 – 4IV4⅓ – 3V	S China, NE India, SE Asia to Sumatra	Poyarkov et al. 2014; Bain and Nguyen 2004; Matsui et al. 2013
18	M. irrawaddy	12.3–17.1	16.7–20.9	Very slender	acuminate	granular	F1 > ½ F2	present, F2 – F4	absent	absent	present, weak T2–T5	?	absent	absent	reaching eye level	I2 – 3II2 – 3III3 – 4½IV4½ – 2¾V	Myanmar	Poyarkov et al. 2019
19	M. karunaratnei	15.8–19.1	19.6–21.0	moderately stocky	rounded	smooth	F1 > ½ F2	present	present	present	present	2	absent	absent	beyond snout (?)	I 2 – 2½ II 2 – 3½ III 2½ – 3¾ IV 4 – 2 V	S Sri Lanka	Fernando and Siriwardhane 1996; Dutta and Manamendra-Arachchi 1997; Dutta and Ray 2000
20	M. kodial	16.9–17.4	18.0–20.4	slender	rounded	tuberculated	F1 > ½ F2	present, weak(F2 – F4)	absent	present	absent	2	absent	absent	well beyond snout	weak, Basal	W S India	Vineeth et al. 2018
21	M. neglecta	18.7–20.2	23.4–26.2	stocky	acuminate	smooth	F1 > ½ F2	present	present	present	present, weak	2	absent	present	well beyond snout	I1½ – 2½II1¾ – 3III2¾ – 3¾IV3¾ – 2½V	Langbian pl., S Vietnam	This study
22	M. laterite	15.3–16.6	18.4	very small sized	obtuse	smooth	F1 > ½ F2	present	present	present	present	2	present	absent	well beyond snout	I1 – 2II1 – 2III1⅔ – 2IV3 – 1V	W S India	Seshadr et al. 2016
23	M. maculifera	12.0–13.3	11.8	moderately stout	bluntly rounded	dorsolateral rows of tubercles	F1 > ½ F2	absent	absent	present, weak	absent	1	absent	absent	to snout or just beyond	Basal	Sabah, Borneo	Bain and Nguyen 2004
24	M. malang	18.7–22.2	19.0–23.4	stocky	rounded	smooth	F1 < ½ F2	present	present	present	present	2	absent	absent	to snout or just beyond	I1 – 2II1 – 2⅔III1⅔ – 3IV3 – 1V	Borneo	Das and Haas 2010; Matsui 2011
25	M. mantheyi	15.0–29.2	14.8–24.1	stocky	pointed	granular, feebly pustular	F1 < ½ F2	present	present	present	present	2	absent	absent	well beyond snout	I1 – 2II1 – 2III2 – 3IV3 – 1½V	S Thailand, Malaya	Poyarkov et al. 2014 Das et al. 2007
26	M. mihintalei	21.7–27.3	24.4	slender	sub-ovoid	smooth	F1 ≤ ½ F2	absent	absent	absent	absent	2	present	absent	to snout	basal	Sri Lanka	Wijayathilaka et al. 2016
27	M. minuta	14.7–15.9	15.7–17.2	slender	bluntly rounded	granular, feebly pustular	F1 ≤ ½ F2	present, F2 – F4	present, weak	present	present	2	absent	absent	shorter than snout, but beyond the eye level	In.a. – n.a.II2 – 3½III3 – 4IV4 – 3V	Dong Nai, S Vietnam	Poyarkov et al. 2014
28	M. mixtura	20.5–23.7	23.8–26.6	stout	rounded	smooth, with tubercles	F1 < ½ F2	present, weak	absent	present	present	2	absent	absent	shorter than snout	I2 – 2½II1¾ – 3¼III3 – 4IV4¼ – 2¾V	C & E China	Poyarkov et al. 2014; Bain and Nguyen 2004; Fei et al. 2009
29	M. mukhlesuri	16.5–21.0	17.3–18.4	moderately slender	rounded	smooth	F1 > ½ F2	absent	absent	absent	absent	2	absent	absent	to snout	I2 – 2½II2 – 3½III3 – 4IV4 – 2¾V	Bangladesh	Hasan et al. 2014
30	M. mymensinghensis	14.2–17.6	15.2–21.3	stocky	Truncated	smooth	F1 > ½ F2	absent	absent	absent	absent	2	absent	absent	to snout	I2 – 2½II2 – 3½III3 – 4IV4¼ – 2¾V	Bangladesh	Hasan et al. 2014
31	M. nilphamariensis	14.8–20.0	18.7–21.0	stout	rounded	smooth	F1 > ½ F2	absent	absent	absent	absent	2	absent	absent	to snout	Basal	Bangladesh, central and eastern Nepal, N India	This study; Khatiwada et al. 2017; Howlader et al. 2015
32	M. ninhthuanensis sp. nov.	17.3–18.8	21.6–23.6	stocky	rounded	smooth	F1 ≤ ½ F2	present	present	present	present	2	absent	present	shorter than snout	I2 – 2½II2 – 3III3 – 4IV4⅓ – 3V	Ninh Thuan	This study
33	M. okinavensis	22.5–28.2	26.5–30.8	moderately slender	rounded	smooth or slightly tubercular	F1 ≤ ½ F2	absent	absent	absent	absent	2	absent	absent	to snout	I1½ – 2II1½ – 3¼III2¾ – 4IV4 – 2½V	Okinawa	Poyarkov et al. 2014; Kuramoto and Joshy 2006
34	M. orientalis	15.8–17.4	15.8–17.4	moderately slender	rounded	smooth or slightly tubercular	F1 < ½ F2	weak, F2–F4	present	present	present	2	absent	present	to the eye	In.a. – n.a.II2 – 3¼III3 – 4¼IV4¼ – 3V	Bali	Matsui et al. 2013
35	M. ornata	13.4–24.9	24.9–26.2	moderately slender	rounded	smooth or slightly tubercular	F1 ≤ ½ F2	absent	absent	absent	absent	2	absent	absent	shorter than snout	I2 – 2½II1¾ – 3½III3 – 4IV4 – 2¾V	Sri Lanka, India to Andamans	Poyarkov et al. 2014; Kuramoto and Joshy 2006; Dutta and Manamendra-Arachchi 1997
36	M. palmipes	16	21.8	slender	rounded	smooth or slightly tubercular	nub or bulge	present	absent	present	absent	2	absent	absent	to snout or just beyond	In.a. – n.a.II2⅓ – 3¾III3¼ – 4IV4 – 3V	Malaya & Sundas	Poyarkov et al. 2014; Parker 1928; Bain and Nguyen 2004
37	M. picta	25.2–30.1	27.2–33.4	stout	rounded	smooth or slightly warty	F1 < ½ F2	absent	absent	absent	absent	2	absent	absent	shorter than eye	I2 – 2¾II1¾ – 2¾III2¾ – 3¾IV 4 – 2½V	SE Vietnam	Poyarkov et al. 2014; Bain and Nguyen 2004; Schenkel 1901
38	M. pineticola	16.0–18.0	22.9–26.8	stocky	acuminate	smooth	F1 ≤ ½ F2	present, F2 – F4	present	present	present, weak	2	absent	present	shorter than snout, but beyond the eye level	I1½ – 2½II1¾ – 3III2¾ – 3¾IV4 – 2½V	Chu Yang Sin NP, Langbian pl., S Vietnam	This study Poyarkov et al. 2014
39	M. pulchra	23.0–32.0	28.0–36.5	stocky	obtusely pointed	smooth, feebly granular	F1 < ½ F2	absent	absent	absent	absent	2	absent	absent	to snout or just beyond	I1½ – 2II1 – 3III2 – 3¼IV3½ – 2V	S China, Thailand, Indochina	Poyarkov et al. 2014; Bain and Nguyen 2004; Fei et al. 2009
40	M. pulverata	17.5–19.5	18.8–20.2	moderately stocky	bluntly rounded	smooth, or feebly pustular	F1 < ½ F2	present	present	present	present	2	absent	absent	well beyond snout	I1 – 2II1 – 2½III1¾ – 3IV3 – 1V	C Vietnam	Poyarkov et al. 2014; Bain and Nguyen 2004
41	M. rubra	20.0–27.5	20.5–29.5	stout	rounded	smooth, feebly tuberculated	F1 ≤ ½ F2	absent	absent	absent	absent	2	absent	absent	shorter than snout	I1½ – 2II1½ – 3III2½ – 3IV4 – 2½V	S & E India, Sri Lanka	Dutta and Manamendra-Arachchi 1997
42	M. sholigari	?	11.0–15.0	moderately slender	Truncated	smooth	F1 > ½ F2	present	absent	present	present	2	absent	present	shorter than snout	I1½ – 2II2½ – 3½III2½ – 3½IV3¾ – 2V	SW India	Dutta and Ray, 2000
43	M. superciliaris	?	12	slender	rounded	smooth	F1 < ½ F2	present	absent	present	present, weak	2	present	absent	to snout or just beyond	I1 – 1II1 – 1III1 – 2IV2 – 1V	Malaya, Sumatra	Parker, 1928; Bain and Nguyen, 2004; Dutta and Ray, 2000
44	M. taraiensis	19.9–20.9	22.1–24.9	stout	rounded	granular	F1 > ½ F2	absent	absent	absent	absent	2	absent	absent	to snout	I2 – 3II2¾ – 3¾III3 – 4¼IV4 – 2¾V	E Nepal	This study, Khatiwada et al. 2017
45	M. zeylanica	14.4–18.3	15.8–20.0	moderately slender	rounded	smooth or slightly tubercular	F1 > ½ F2	absent	absent	present	absent	2	absent	absent	to the eye	I2 – 2¼II1¾ – 3½III2¼ – 3¾IV 4 – 2V	C Sri Lanka	Dutta and Manamendra-Arachchi, 1997, Dutta and Ray, 2000
		FD, disks on distal end of fingers;
		FMG, dorsal median longitudinal grooves on finger disks;
		TD, disks on distal end of toes;
		TMG, dorsal peripheral grooves on toe disks;
		MTT, number of metatarsal tubercles;
		DML, presence of absence of light dorsomedial (vertebral) line;
		SCT, presence or absence of superciliary tubercles;
		Tibiotarsal, where on body tibiotarsal projection stretches at adpressed limb;
		Webbing, webbing formula according to Savage (1975), if it was not possible, extent of webbing on feet is described in words. For references see below.
		** It is unknown whether the only know specimen of M. fusca is male or female.
		*** Measurements of F1 in Bain and Nguyen (2004) are different from those of Matsui (2011) used in the present paper.

## Sheet: Table S6
Table S6. Variable loadings for principal components with Eigenvalue greater than 0.01, from morphometric characters corrected by SVL. All measurements are given in millimeters (mm).
Male				Female
	Axis 1	Axis 2	Axis 3	Axis 1	Axis 2	Axis 3
SVL	0.037	0.1417	0.09626	0.02463	0.064	0.09378
HL	0.03452	0.1366	0.1071	0.04278	0.03889	0.01899
HW	0.03359	0.1401	0.07337	0.02951	0.03511	0.04796
SL	0.02387	0.1162	0.1249	0.03023	0.03195	0.08469
EL	0.03188	0.05781	0.1246	0.01133	0.05827	0.1198
N-EL	0.01247	0.1184	0.02892	0.02504	0.0044	0.001733
IND	0.01475	0.1637	0.1311	-0.02873	-0.8701	0.449
IOD	0.01929	0.1944	0.1205	0.00831	0.04411	0.0457
UEW	0.006649	0.1411	-0.1197	0.05499	-0.009365	0.2343
FLL	0.02106	0.1109	0.1548	0.04138	0.002863	0.1498
LAL	0.03325	0.1396	0.07844	0.02695	0.03965	0.121
HAL	0.03494	0.1006	0.09227	0.05154	0.03439	0.1562
IPTL	0.1236	0.3594	-0.867	0.07285	0.1743	0.1766
OPTL	0.03777	0.3542	0.1226	0.02373	0.1879	0.242
1FL	0.03521	0.1085	0.07834	0.05024	0.06255	0.2592
3FDW	-0.2785	0.1252	-0.03918	-0.2236	0.03246	0.04825
HLL	0.8164	0.1606	0.09184	0.842	0.08376	0.1888
TL	0.02944	0.1568	0.1748	0.04886	0.06785	0.1439
FL	0.1874	0.1992	0.143	0.182	0.06729	0.1546
1TOEL	-0.1195	0.1407	0.02714	-0.09976	0.07035	0.1131
IMTL	-0.1103	0.2465	-0.06342	-0.07609	0.1925	0.1909
OMTL	-0.2362	0.5399	0.115	-0.2286	0.2808	0.5298
3TDW	-0.333	0.2003	0.07277	-0.3393	0.1388	0.2783
Eigenvalue	0.854484	0.0352886	0.00875448	0.61657	0.104545	0.0167653
% variance	93.493	3.8611	0.95787	81.804	13.871	2.2243
